# Supplementary material for: (E)-3-(Biphenyl-4-yl)-1-(3-bromo­phen­yl)prop-2-en-1-one
Source: Acta Crystallogr Sect E Struct Rep Online. 2009 Oct 28;65(Pt 11):o2856–7. doi: 10.1107/S1600536809043384 (PMC2971314; doi:10.1107/S1600536809043384)
Supplement: Supplementary file 1 [file e-65-o2856-sup1.cif]

##############################################################################
###                                                                        ###
###        Electronic paper (Acta Crystallographica Section E)             ###
###                                                                        ###
##############################################################################
#                                                                            #
# This CIF contains the data in a paper accepted for publication in Acta     #
# Crystallographica Section E. It conforms to the requirements of Notes      #
# for Authors for Section E, and has been peer reviewed under the auspices   #
# of the IUCr Commission on Journals.                                        #
#                                                                            #
# Full details of the Crystallographic Information File format               #
# are given in the paper "The Crystallographic Information File (CIF):       #
# a New Standard Archive File for Crystallography" by S. R. Hall, F. H.      #
# Allen and I. D. Brown [Acta Cryst. (1991), A47, 655-685].                  #
#                                                                            #
# The current version of the core CIF dictionary is obtainable from          #
# ftp://ftp.iucr.org/pub/cif_core.dic. The current version number is 2.4.    #
#                                                                            #
# Software is freely available for graphical display of the structure(s) in  #
# this CIF.  For information consult the CIF home page http://www.iucr.org/  #
# cif/home.html                                                              #
#                                                                            #
# This file may be used for bona fide research purposes within the           #
# scientific community so long as proper attribution is given to the journal # 
# article from which it was obtained.                                        #
#                                                                            #
##############################################################################
                                             
data_I
_audit_creation_method     SHELXL-97
_chemical_name_systematic
;
(<i>E</i>)-3-(Biphenyl-4-yl)-1-(3-bromophenyl)prop-2-en-1-one
;
_chemical_name_common     ?
_chemical_formula_moiety     'C21 H15 Br O'
_chemical_formula_sum     'C21 H15 Br O'
_chemical_formula_iupac     'C21 H15 Br O'
_chemical_formula_weight     363.24
_chemical_melting_point     ?
_symmetry_cell_setting     orthorhombic
_symmetry_space_group_name_H-M     'P c a 21'
_symmetry_space_group_name_Hall     'P 2c -2ac'
loop_
    _symmetry_equiv_pos_as_xyz
    'x, y, z'
    '-x, -y, z+1/2'
    '-x+1/2, y, z+1/2'
    'x+1/2, -y, z'
_cell_length_a     6.0920(10)
_cell_length_b     7.2950(10)
_cell_length_c     36.619(2)
_cell_angle_alpha     90.00
_cell_angle_beta     90.00
_cell_angle_gamma     90.00
_cell_volume     1627.4(4)
_cell_formula_units_Z     4
_cell_measurement_reflns_used     2900
_cell_measurement_theta_min     2.2215
_cell_measurement_theta_max     26.8417
_cell_measurement_temperature     295.0(10)
_exptl_crystal_description     prism
_exptl_crystal_colour     colourless
_exptl_crystal_size_max     0.4
_exptl_crystal_size_mid     0.2
_exptl_crystal_size_min     0.2
_exptl_crystal_density_diffrn     1.483
_exptl_crystal_density_meas     ?
_exptl_crystal_density_method     'not measured'
_exptl_crystal_F_000     736
_exptl_absorpt_coefficient_mu     2.528
_exptl_absorpt_correction_type     'multi-scan'
_exptl_absorpt_process_details     '(CrysAlis Pro; Oxford Diffraction, 2006)'
_exptl_absorpt_correction_T_min     0.63195
_exptl_absorpt_correction_T_max     1.00000
_exptl_special_details
;
;
_diffrn_ambient_temperature     295.0(10)
_diffrn_radiation_type     MoK\a
_diffrn_radiation_wavelength     0.71073
_diffrn_radiation_source     'Enhance (Mo) X-ray Source'
_diffrn_radiation_monochromator     'graphite'
_diffrn_measurement_device_type
                       'Oxford Diffraction Xcalibur Sapphire2 (large Be window)'
_diffrn_measurement_method     \w
_diffrn_detector_area_resol_mean     8.1929
_diffrn_reflns_number     5236
_diffrn_reflns_av_R_equivalents     0.0217
_diffrn_reflns_av_sigmaI/netI     0.0280
_diffrn_reflns_theta_min     2.22
_diffrn_reflns_theta_max     26.90
_diffrn_reflns_theta_full     25.00
_diffrn_measured_fraction_theta_max     0.917
_diffrn_measured_fraction_theta_full     0.999
_diffrn_reflns_limit_h_min     -5
_diffrn_reflns_limit_h_max     7
_diffrn_reflns_limit_k_min     -5
_diffrn_reflns_limit_k_max     9
_diffrn_reflns_limit_l_min     -45
_diffrn_reflns_limit_l_max     41
_refine_special_details
;
Refinement of <i>F</i>^2^ against ALL reflections. The weighted <i>R</i>-factor
<i>wR</i> and goodness of fit <i>S</i> are based on <i>F</i>^2^, conventional
<i>R</i>-factors <i>R</i> are based on <i>F</i>, with <i>F</i> set to zero for
negative <i>F</i>^2^. The threshold expression of <i>F</i>^2^ >
\s(<i>F</i>^2^) is used only for calculating <i>R</i>-factors(gt) <i>etc</i>.
and is not relevant to the choice of reflections for refinement.
<i>R</i>-factors based on <i>F</i>^2^ are statistically about twice as large
as those based on <i>F</i>, and <i>R</i>- factors based on ALL data will be
even larger.
;
_reflns_number_total     2766
_reflns_number_gt     2209
_reflns_threshold_expression     I>2\s(I)
_refine_ls_structure_factor_coef     Fsqd
_refine_ls_matrix_type     full
_refine_ls_R_factor_all     0.0442
_refine_ls_R_factor_gt     0.0345
_refine_ls_wR_factor_gt     0.0828
_refine_ls_wR_factor_ref     0.0852
_refine_ls_goodness_of_fit_ref     1.052
_refine_ls_restrained_S_all     1.052
_refine_ls_number_reflns     2766
_refine_ls_number_parameters     208
_refine_ls_number_restraints     1
_refine_ls_hydrogen_treatment     constr
_refine_ls_weighting_scheme     calc
_refine_ls_weighting_details
         'calc w=1/[\s^2^(Fo^2^)+(0.0500P)^2^+0.0000P] where P=(Fo^2^+2Fc^2^)/3'
_atom_sites_solution_hydrogens     geom
_atom_sites_solution_primary     direct
_atom_sites_solution_secondary     difmap
_refine_ls_shift/su_max     0.001
_refine_ls_shift/su_mean     0.000
_refine_diff_density_max     0.251
_refine_diff_density_min     -0.451
_refine_ls_extinction_method     none
_refine_ls_extinction_coef     ?
_refine_ls_abs_structure_details     'Flack (1983), 1133 Friedel pairs'
_refine_ls_abs_structure_Flack     0.059(11)
loop_
    _atom_type_symbol
    _atom_type_description
    _atom_type_scat_dispersion_real
    _atom_type_scat_dispersion_imag
    _atom_type_scat_source
    'C' 'C' 0.0033 0.0016
                         'International Tables Vol C Tables 4.2.6.8 and 6.1.1.4'
    'H' 'H' 0.0000 0.0000
                         'International Tables Vol C Tables 4.2.6.8 and 6.1.1.4'
    'O' 'O' 0.0106 0.0060
                         'International Tables Vol C Tables 4.2.6.8 and 6.1.1.4'
    'Br' 'Br' -0.2901 2.4595
                         'International Tables Vol C Tables 4.2.6.8 and 6.1.1.4'
_computing_data_collection     'CrysAlis Pro (Oxford Diffraction, 2006)'
_computing_cell_refinement     'CrysAlis Pro (Oxford Diffraction, 2006)'
_computing_data_reduction     'CrysAlis Pro (Oxford Diffraction, 2006)'
_computing_structure_solution     'SIR92 (Altomare <i>et al.</i>,  1994)'
_computing_structure_refinement     'SHELXL97 (Sheldrick, 2008)'
_computing_molecular_graphics
                   'Stereochemical Workstation Operation Manual (Siemens, 1989)'
_computing_publication_material     'SHELXL97 (Sheldrick, 2008)'
loop_
    _atom_site_type_symbol
    _atom_site_label
    _atom_site_fract_x
    _atom_site_fract_y
    _atom_site_fract_z
    _atom_site_U_iso_or_equiv
    _atom_site_adp_type
    _atom_site_calc_flag
    _atom_site_refinement_flags
    _atom_site_occupancy
    _atom_site_disorder_assembly
    _atom_site_disorder_group
    C C1 0.6509(7) 0.7425(7) 0.79823(11) 0.0516(11) Uani d . 1 . .
    H H1 0.5927 0.7379 0.7748 0.062 Uiso d R 1 . .
    C C2 0.8449(7) 0.8289(5) 0.80447(11) 0.0532(10) Uani d . 1 . .
    H H2 0.9194 0.8847 0.7853 0.064 Uiso d R 1 . .
    C C3 0.9320(7) 0.8337(5) 0.83967(9) 0.0430(9) Uani d . 1 . .
    H H3 1.0645 0.8938 0.8437 0.052 Uiso d R 1 . .
    C C4 0.8253(6) 0.7506(5) 0.86911(10) 0.0333(7) Uani d . 1 . .
    C C5 0.6238(6) 0.6661(4) 0.86149(11) 0.0407(9) Uani d . 1 . .
    H H5 0.5454 0.6120 0.8804 0.049 Uiso d R 1 . .
    C C6 0.5403(7) 0.6612(5) 0.82712(12) 0.0504(10) Uani d . 1 . .
    H H6 0.4072 0.6026 0.8229 0.061 Uiso d R 1 . .
    C C7 0.9218(6) 0.7517(5) 0.90615(9) 0.0302(7) Uani d . 1 . .
    C C8 1.1289(5) 0.8263(5) 0.91272(10) 0.0376(8) Uani d . 1 . .
    H H8 1.2081 0.8759 0.8934 0.045 Uiso d R 1 . .
    C C9 1.2194(6) 0.8281(5) 0.94747(11) 0.0390(8) Uani d . 1 . .
    H H9 1.3586 0.8776 0.9508 0.047 Uiso d R 1 . .
    C C10 1.1075(6) 0.7580(5) 0.97729(10) 0.0364(8) Uani d . 1 . .
    C C11 0.9024(6) 0.6836(5) 0.97075(10) 0.0424(9) Uani d . 1 . .
    H H11 0.8234 0.6346 0.9902 0.051 Uiso d R 1 . .
    C C12 0.8120(6) 0.6801(5) 0.93638(11) 0.0398(8) Uani d . 1 . .
    H H12 0.6738 0.6284 0.9332 0.048 Uiso d R 1 . .
    C C13 1.2154(6) 0.7575(6) 1.01312(11) 0.0449(9) Uani d . 1 . .
    H H13 1.3613 0.7952 1.0136 0.054 Uiso d R 1 . .
    C C14 1.1287(7) 0.7096(6) 1.04483(11) 0.0494(10) Uani d . 1 . .
    H H14 0.9815 0.6761 1.0461 0.059 Uiso d R 1 . .
    C C15 1.2648(7) 0.7089(5) 1.07855(11) 0.0476(9) Uani d . 1 . .
    O O16 1.4619(5) 0.6988(4) 1.07694(8) 0.0696(9) Uani d . 1 . .
    C C17 1.1481(6) 0.7302(5) 1.11410(10) 0.0412(8) Uani d . 1 . .
    C C18 1.2662(6) 0.6895(4) 1.14615(10) 0.0380(8) Uani d . 1 . .
    H H18 1.4069 0.6405 1.1447 0.046 Uiso d R 1 . .
    C C19 1.1730(6) 0.7225(5) 1.17930(11) 0.0435(8) Uani d . 1 . .
    C C20 0.9649(8) 0.7894(5) 1.18260(12) 0.0515(10) Uani d . 1 . .
    H H20 0.9028 0.8092 1.2055 0.062 Uiso d R 1 . .
    C C21 0.8486(6) 0.8273(5) 1.15093(14) 0.0487(11) Uani d . 1 . .
    H H21 0.7074 0.8751 1.1526 0.058 Uiso d R 1 . .
    C C22 0.9371(7) 0.7956(5) 1.11731(11) 0.0477(9) Uani d . 1 . .
    H H22 0.8545 0.8183 1.0964 0.057 Uiso d R 1 . .
    Br Br23 1.33920(7) 0.67882(6) 1.222156(16) 0.06635(16) Uani d . 1 . .
loop_
    _atom_site_aniso_label
    _atom_site_aniso_U_11
    _atom_site_aniso_U_22
    _atom_site_aniso_U_33
    _atom_site_aniso_U_12
    _atom_site_aniso_U_13
    _atom_site_aniso_U_23
    C1 0.071(3) 0.044(2) 0.040(2) 0.008(2) -0.014(2) -0.0040(19)
    C2 0.071(3) 0.054(2) 0.035(2) -0.006(2) 0.0032(17) 0.0005(16)
    C3 0.042(2) 0.054(2) 0.0327(18) -0.0073(18) 0.0040(14) -0.0016(15)
    C4 0.038(2) 0.0254(16) 0.0363(17) 0.0042(15) 0.0029(14) -0.0008(13)
    C5 0.044(2) 0.0343(19) 0.044(2) -0.0048(15) -0.0018(15) 0.0043(15)
    C6 0.057(3) 0.045(2) 0.049(2) -0.0094(18) -0.0123(19) 0.0004(18)
    C7 0.0334(19) 0.0240(15) 0.0332(16) 0.0007(14) 0.0039(13) 0.0004(12)
    C8 0.036(2) 0.040(2) 0.0362(18) -0.0046(15) 0.0024(13) 0.0039(14)
    C9 0.0300(19) 0.041(2) 0.046(2) -0.0043(15) -0.0044(15) -0.0022(15)
    C10 0.037(2) 0.0369(18) 0.0354(18) -0.0008(15) -0.0013(13) -0.0026(15)
    C11 0.043(2) 0.048(2) 0.036(2) -0.0089(17) 0.0034(15) 0.0064(16)
    C12 0.031(2) 0.048(2) 0.0408(18) -0.0061(17) -0.0008(13) -0.0014(15)
    C13 0.050(2) 0.042(2) 0.043(2) 0.0038(18) -0.0044(18) -0.0012(17)
    C14 0.043(2) 0.066(3) 0.038(2) -0.0047(19) -0.0095(16) -0.0006(18)
    C15 0.046(2) 0.056(2) 0.040(2) -0.0019(19) -0.0052(17) -0.0007(17)
    O16 0.0414(18) 0.118(3) 0.0490(17) 0.0122(17) -0.0012(13) -0.0013(16)
    C17 0.037(2) 0.046(2) 0.0412(19) -0.0037(17) -0.0081(14) -0.0013(16)
    C18 0.0331(19) 0.0402(19) 0.0406(19) -0.0016(15) -0.0073(14) -0.0010(15)
    C19 0.041(2) 0.048(2) 0.042(2) -0.0057(18) -0.0078(15) -0.0001(16)
    C20 0.051(3) 0.058(2) 0.045(2) -0.001(2) 0.0027(17) -0.0004(18)
    C21 0.035(2) 0.051(2) 0.060(3) -0.0022(18) -0.0076(17) 0.000(2)
    C22 0.044(2) 0.047(2) 0.052(2) -0.0032(18) -0.0090(18) 0.0020(16)
    Br23 0.0653(3) 0.0941(3) 0.03960(19) 0.0043(2) -0.0142(2) 0.0021(3)
_geom_special_details
;
All e.s.d.'s (except the e.s.d. in the dihedral angle between two l.s. planes)
are estimated using the full covariance matrix. The cell e.s.d.'s are taken
into account individually in the estimation of e.s.d.'s in distances, angles
and torsion angles; correlations between e.s.d.'s in cell parameters are only
used when they are defined by crystal symmetry. An approximate (isotropic)
treatment of cell e.s.d.'s is used for estimating e.s.d.'s involving l.s.
planes.
;
loop_
    _geom_bond_atom_site_label_1
    _geom_bond_atom_site_label_2
    _geom_bond_site_symmetry_2
    _geom_bond_distance
    _geom_bond_publ_flag
    C1 C2 . 1.358(6) ?
    C1 C6 . 1.387(6) ?
    C1 H1 . 0.9300 ?
    C2 C3 . 1.394(5) ?
    C2 H2 . 0.9300 ?
    C3 C4 . 1.397(5) ?
    C3 H3 . 0.9300 ?
    C4 C5 . 1.401(5) ?
    C4 C7 . 1.478(5) ?
    C5 C6 . 1.358(5) ?
    C5 H5 . 0.9300 ?
    C6 H6 . 0.9300 ?
    C7 C12 . 1.395(5) ?
    C7 C8 . 1.395(5) ?
    C8 C9 . 1.387(5) ?
    C8 H8 . 0.9300 ?
    C9 C10 . 1.385(5) ?
    C9 H9 . 0.9300 ?
    C10 C11 . 1.383(5) ?
    C10 C13 . 1.468(5) ?
    C11 C12 . 1.374(5) ?
    C11 H11 . 0.9300 ?
    C12 H12 . 0.9300 ?
    C13 C14 . 1.323(6) ?
    C13 H13 . 0.9300 ?
    C14 C15 . 1.487(5) ?
    C14 H14 . 0.9300 ?
    C15 O16 . 1.204(5) ?
    C15 C17 . 1.492(6) ?
    C17 C22 . 1.376(6) ?
    C17 C18 . 1.408(5) ?
    C18 C19 . 1.361(5) ?
    C18 H18 . 0.9300 ?
    C19 C20 . 1.364(6) ?
    C19 Br23 . 1.894(4) ?
    C20 C21 . 1.387(6) ?
    C20 H20 . 0.9300 ?
    C21 C22 . 1.364(6) ?
    C21 H21 . 0.9300 ?
    C22 H22 . 0.9300 ?
loop_
    _geom_angle_atom_site_label_1
    _geom_angle_atom_site_label_2
    _geom_angle_atom_site_label_3
    _geom_angle_site_symmetry_1
    _geom_angle_site_symmetry_3
    _geom_angle
    _geom_angle_publ_flag
    C2 C1 C6 . . 119.5(4) ?
    C2 C1 H1 . . 120.3 ?
    C6 C1 H1 . . 120.2 ?
    C1 C2 C3 . . 119.9(4) ?
    C1 C2 H2 . . 120.0 ?
    C3 C2 H2 . . 120.1 ?
    C2 C3 C4 . . 121.7(4) ?
    C2 C3 H3 . . 119.2 ?
    C4 C3 H3 . . 119.2 ?
    C3 C4 C5 . . 116.4(3) ?
    C3 C4 C7 . . 121.4(3) ?
    C5 C4 C7 . . 122.2(3) ?
    C6 C5 C4 . . 121.6(4) ?
    C6 C5 H5 . . 119.2 ?
    C4 C5 H5 . . 119.2 ?
    C5 C6 C1 . . 120.9(4) ?
    C5 C6 H6 . . 119.5 ?
    C1 C6 H6 . . 119.5 ?
    C12 C7 C8 . . 116.3(3) ?
    C12 C7 C4 . . 122.4(3) ?
    C8 C7 C4 . . 121.3(3) ?
    C9 C8 C7 . . 121.4(3) ?
    C9 C8 H8 . . 119.3 ?
    C7 C8 H8 . . 119.3 ?
    C10 C9 C8 . . 121.6(3) ?
    C10 C9 H9 . . 119.2 ?
    C8 C9 H9 . . 119.2 ?
    C11 C10 C9 . . 116.9(3) ?
    C11 C10 C13 . . 124.0(3) ?
    C9 C10 C13 . . 119.0(3) ?
    C12 C11 C10 . . 121.9(3) ?
    C12 C11 H11 . . 119.1 ?
    C10 C11 H11 . . 119.1 ?
    C11 C12 C7 . . 121.9(3) ?
    C11 C12 H12 . . 119.1 ?
    C7 C12 H12 . . 119.1 ?
    C14 C13 C10 . . 127.3(4) ?
    C14 C13 H13 . . 116.3 ?
    C10 C13 H13 . . 116.3 ?
    C13 C14 C15 . . 120.4(4) ?
    C13 C14 H14 . . 119.8 ?
    C15 C14 H14 . . 119.8 ?
    O16 C15 C14 . . 121.0(4) ?
    O16 C15 C17 . . 121.6(3) ?
    C14 C15 C17 . . 117.3(4) ?
    C22 C17 C18 . . 118.6(4) ?
    C22 C17 C15 . . 123.8(3) ?
    C18 C17 C15 . . 117.5(3) ?
    C19 C18 C17 . . 119.5(4) ?
    C19 C18 H18 . . 120.2 ?
    C17 C18 H18 . . 120.2 ?
    C18 C19 C20 . . 122.0(4) ?
    C18 C19 Br23 . . 119.1(3) ?
    C20 C19 Br23 . . 118.9(3) ?
    C19 C20 C21 . . 118.2(4) ?
    C19 C20 H20 . . 120.9 ?
    C21 C20 H20 . . 120.9 ?
    C22 C21 C20 . . 121.2(4) ?
    C22 C21 H21 . . 119.4 ?
    C20 C21 H21 . . 119.4 ?
    C21 C22 C17 . . 120.4(4) ?
    C21 C22 H22 . . 119.8 ?
    C17 C22 H22 . . 119.8 ?
loop_
    _geom_torsion_atom_site_label_1
    _geom_torsion_atom_site_label_2
    _geom_torsion_atom_site_label_3
    _geom_torsion_atom_site_label_4
    _geom_torsion_site_symmetry_1
    _geom_torsion_site_symmetry_2
    _geom_torsion_site_symmetry_3
    _geom_torsion_site_symmetry_4
    _geom_torsion
    _geom_torsion_publ_flag
    C6 C1 C2 C3 . . . . 0.6(6) ?
    C1 C2 C3 C4 . . . . 0.3(6) ?
    C2 C3 C4 C5 . . . . -1.4(5) ?
    C2 C3 C4 C7 . . . . 178.2(4) ?
    C3 C4 C5 C6 . . . . 1.7(5) ?
    C7 C4 C5 C6 . . . . -178.0(3) ?
    C4 C5 C6 C1 . . . . -0.9(6) ?
    C2 C1 C6 C5 . . . . -0.3(6) ?
    C3 C4 C7 C12 . . . . 175.8(3) ?
    C5 C4 C7 C12 . . . . -4.6(5) ?
    C3 C4 C7 C8 . . . . -3.8(5) ?
    C5 C4 C7 C8 . . . . 175.8(3) ?
    C12 C7 C8 C9 . . . . 0.1(5) ?
    C4 C7 C8 C9 . . . . 179.7(3) ?
    C7 C8 C9 C10 . . . . -0.7(5) ?
    C8 C9 C10 C11 . . . . 0.9(5) ?
    C8 C9 C10 C13 . . . . 177.7(4) ?
    C9 C10 C11 C12 . . . . -0.5(5) ?
    C13 C10 C11 C12 . . . . -177.1(4) ?
    C10 C11 C12 C7 . . . . -0.2(6) ?
    C8 C7 C12 C11 . . . . 0.3(5) ?
    C4 C7 C12 C11 . . . . -179.3(3) ?
    C11 C10 C13 C14 . . . . -9.0(7) ?
    C9 C10 C13 C14 . . . . 174.4(4) ?
    C10 C13 C14 C15 . . . . 177.1(4) ?
    C13 C14 C15 O16 . . . . -21.7(6) ?
    C13 C14 C15 C17 . . . . 155.4(4) ?
    O16 C15 C17 C22 . . . . 160.0(4) ?
    C14 C15 C17 C22 . . . . -17.1(5) ?
    O16 C15 C17 C18 . . . . -16.7(6) ?
    C14 C15 C17 C18 . . . . 166.3(3) ?
    C22 C17 C18 C19 . . . . -2.6(5) ?
    C15 C17 C18 C19 . . . . 174.2(3) ?
    C17 C18 C19 C20 . . . . 1.9(6) ?
    C17 C18 C19 Br23 . . . . -176.8(3) ?
    C18 C19 C20 C21 . . . . -1.1(6) ?
    Br23 C19 C20 C21 . . . . 177.6(3) ?
    C19 C20 C21 C22 . . . . 1.2(6) ?
    C20 C21 C22 C17 . . . . -2.0(6) ?
    C18 C17 C22 C21 . . . . 2.7(6) ?
    C15 C17 C22 C21 . . . . -173.9(3) ?
loop_
    _geom_hbond_atom_site_label_D
    _geom_hbond_atom_site_label_H
    _geom_hbond_atom_site_label_A
    _geom_hbond_site_symmetry_A
    _geom_hbond_distance_DH
    _geom_hbond_distance_HA
    _geom_hbond_distance_DA
    _geom_hbond_angle_DHA
    C3 H3 Cg1 4_575 0.93 2.85 3.583(5) 137.0
    C6 H6 Cg1 4_465 0.93 2.78 3.516(5) 136.5
    C9 H9 Cg2 4_575 0.93 2.87 3.544(5) 130.7
    C12 H12 Cg2 4_465 0.93 2.97 3.655(5) 131.4
    C21 H21 Cg3 4_475 0.93 2.83 3.505(5) 130.7
data_global
_journal_date_recd_electronic     2009-10-15
_journal_date_accepted     2009-10-21
_journal_name_full     'Acta Crystallographica, Section E'
_journal_year     2009
_journal_volume     65
_journal_issue     11
_journal_page_first     o2856
_journal_page_last     o2857
_journal_paper_category     QO
_journal_coeditor_code     NK2009
_publ_contact_author
;
Maciej Kubicki
Faculty of Chemistry
Adam Mickiewicz University
Grunwaldzka 6
60-780 Pozna\'n
Poland
;
_publ_contact_author_email     mkubicki@amu.edu.pl
_publ_section_title
;
(<i>E</i>)-3-(Biphenyl-4-yl)-1-(3-bromophenyl)prop-2-en-1-one
;
loop_
    _publ_author_name
    _publ_author_address
    'Dutkiewicz, Grzegorz'
;
Department of Chemistry
Adam Mickiewicz University
Grunwaldzka 6
60-780 Pozna\'n
Poland
;
    'Chidan Kumar, C. S.'
;
Department of Studies in Chemistry
University of Mysore
Manasagangotri
Mysore 570 006
India
;
    'Yathirajan, H. S.'
;
Department of Studies in Chemistry
University of Mysore
Manasagangotri
Mysore 570 006
India
;
    'Narayana, B.'
;
Department of Studies in Chemistry
Mangalore University
Mangalagangotri 574 199
India
;
    'Kubicki, Maciej'
;
Department of Chemistry
Adam Mickiewicz University
Grunwaldzka 6
60-780 Pozna\'n
Poland
;
_publ_section_synopsis     .
