# Supplementary material for: (E)-3-(Biphenyl-4-yl)-1-(3-bromo­phen­yl)prop-2-en-1-one
Source: Acta Crystallogr Sect E Struct Rep Online. 2009 Oct 28;65(Pt 11):o2856–7. doi: 10.1107/S1600536809043384 (PMC2971314; doi:10.1107/S1600536809043384)
Supplement: Supplementary file 2 [file e-65-o2856-Isup2.hkl]

#
# h,k,l, Fc-squared, Fo-squared, sigma(Fo-squared) and status flag
#
data_I
_shelx_title '    hsy906 in Pca2(1)'
_shelx_refln_list_code          4
_shelx_F_calc_maximum      365.45
_exptl_crystal_F_000       736.00
_reflns_d_resolution_high  0.7853
 
loop_
 _symmetry_equiv_pos_as_xyz
 'x, y, z'
 '-x, -y, z+1/2'
 '-x+1/2, y, z+1/2'
 'x+1/2, -y, z'
 
_cell_length_a     6.0919
_cell_length_b     7.2946
_cell_length_c    36.6189
_cell_angle_alpha  90.000
_cell_angle_beta   90.000
_cell_angle_gamma  90.000
 
_shelx_F_squared_multiplier     1.000
 
loop_
 _refln_index_h
 _refln_index_k
 _refln_index_l
 _refln_F_squared_calc
 _refln_F_squared_meas
 _refln_F_squared_sigma
 _refln_observed_status
   0   0 -44      339.51      338.18     19.29 o
   2   0 -44       67.41       73.62     16.25 o
   0   1 -44       70.91       61.97     12.08 o
   1   1 -44      317.73      354.12     19.16 o
   2   0 -43      467.70      484.17     18.63 o
   1   1 -43      366.36      399.43     11.36 o
   2   1 -43       69.23       62.74     15.75 o
   1   2 -43       66.73       71.27     17.35 o
   0   0 -42      634.14      657.50     20.18 o
   2   0 -42      256.24      274.56     12.76 o
   0   1 -42      104.16      104.53     12.11 o
   1   1 -42      239.90      240.87     10.42 o
   2   1 -42       48.22       51.97      9.69 o
   0   2 -42      169.71      179.70     17.05 o
   1   2 -42      165.65      158.15     12.55 o
   2   2 -42      119.56      139.18     17.11 o
   0   3 -42      293.95      323.57     18.73 o
   1   3 -42        5.34       10.62     16.13 o
   2   0 -41      555.56      603.87     13.97 o
   1   1 -41      222.21      231.38     11.42 o
   2   1 -41       47.35       51.80      9.30 o
   1   2 -41      110.56      110.75     11.81 o
   2   2 -41      178.95      185.16     12.30 o
   1   3 -41        3.46        5.72     12.02 o
   0   0 -40      881.07      891.68     21.67 o
   2   0 -40      182.06      198.46     14.73 o
   0   1 -40      154.24      151.75     11.96 o
   1   1 -40      401.91      425.44     10.77 o
   2   1 -40        8.93        7.56      9.07 o
   3   1 -40       31.34       22.54     11.83 o
   0   2 -40      281.84      285.48     17.89 o
   1   2 -40      294.50      273.25     12.63 o
   2   2 -40       60.54       47.81     11.37 o
   0   3 -40      449.48      445.61     20.07 o
   1   3 -40        2.77        3.77     11.57 o
   2   3 -40       19.36       27.52     14.68 o
   1   4 -40      198.18      205.11     19.40 o
   2   0 -39      563.11      559.21     13.16 o
   4   0 -39      150.95      171.98     16.45 o
   1   1 -39       67.42       70.82      9.27 o
   2   1 -39       79.09       69.21      9.06 o
   3   1 -39      233.86      233.62     12.36 o
   1   2 -39      112.34      105.64     11.48 o
   2   2 -39      178.79      167.61     11.57 o
   3   2 -39      219.17      207.46     18.11 o
   1   3 -39       12.10       11.66     11.46 o
   2   3 -39      209.63      217.79     12.47 o
   1   4 -39       64.16       78.22     12.47 o
   0   0 -38      815.09      834.68     19.58 o
   2   0 -38      232.13      246.15     11.57 o
   4   0 -38      133.47      121.16     15.55 o
   0   1 -38      215.49      204.74     11.48 o
   1   1 -38      366.41      390.98      8.75 o
   2   1 -38       33.41       35.15      8.81 o
   3   1 -38       71.17       55.15     11.51 o
   4   1 -38       20.17       10.19     11.18 o
   0   2 -38      246.37      227.44     16.41 o
   1   2 -38      305.69      297.55     12.23 o
   2   2 -38       64.90       57.76     10.35 o
   3   2 -38       31.30       26.00     15.68 o
   0   3 -38      519.53      511.12     20.20 o
   1   3 -38       25.97       21.00     11.55 o
   2   3 -38       94.29      106.05     11.61 o
   3   3 -38       15.82        6.38     16.92 o
   0   4 -38       33.94       15.37     16.68 o
   1   4 -38      183.28      182.02     12.96 o
   2   4 -38        5.07        5.80     16.58 o
   2   0 -37      690.66      660.97     13.16 o
   4   0 -37      188.19      196.97     16.02 o
   1   1 -37      166.31      187.82      7.93 o
   2   1 -37      128.01      117.19      8.82 o
   3   1 -37      581.75      590.95     13.44 o
   4   1 -37       54.21       52.54     11.16 o
   1   2 -37       85.98       88.89     11.19 o
   2   2 -37      201.33      208.34     11.27 o
   3   2 -37      249.21      203.94     16.62 o
   4   2 -37       82.94       88.80     16.65 o
   1   3 -37       10.67        9.20     11.09 o
   2   3 -37      359.71      345.38     12.59 o
   3   3 -37        3.88        9.03     16.67 o
   1   4 -37       51.65       56.20     12.11 o
   2   4 -37        7.55        4.89     11.60 o
   1   5 -37       34.00       39.52     18.19 o
   0   0 -36     1426.76     1413.77     22.37 o
   2   0 -36      226.55      236.33     11.00 o
   4   0 -36      235.00      223.54     15.64 o
   0   1 -36      280.19      256.39     10.95 o
   1   1 -36      578.70      573.93      8.73 o
   2   1 -36       22.92       24.42      8.13 o
   3   1 -36       83.41       87.94     11.24 o
   4   1 -36       25.46       15.85     10.44 o
   0   2 -36      288.47      293.11     16.58 o
   1   2 -36      195.18      196.85     11.18 o
   2   2 -36       65.74       62.77      9.90 o
   3   2 -36        7.32        8.14     15.06 o
   4   2 -36       70.62       69.90     15.40 o
   0   3 -36      751.12      736.07     20.87 o
   1   3 -36       25.69       14.14     11.22 o
   2   3 -36       55.92       59.86     10.80 o
   3   3 -36       15.15       15.59     16.84 o
   0   4 -36      155.75      146.19     17.91 o
   1   4 -36      100.20       91.02     12.27 o
   2   4 -36       12.57        3.84     11.49 o
   0   5 -36      148.22      140.77     18.68 o
   1   5 -36       35.06       41.72     17.47 o
   2   0 -35     1038.28      988.70     14.17 o
   4   0 -35      303.75      275.01     15.82 o
   1   1 -35      668.37      692.42      8.96 o
   2   1 -35      307.58      290.91     11.10 o
   3   1 -35      612.16      594.29     14.92 o
   4   1 -35       45.15       39.50     10.59 o
   1   2 -35       44.08       50.89     10.71 o
   2   2 -35      379.77      354.27     11.12 o
   3   2 -35      134.08      135.94     16.50 o
   4   2 -35       60.14       50.65     15.57 o
   1   3 -35       53.08       48.22     10.82 o
   2   3 -35      886.69      883.74     14.29 o
   3   3 -35       70.08       65.91     17.10 o
   4   3 -35      123.87      133.75     17.26 o
   1   4 -35       16.33       28.55     11.22 o
   2   4 -35        3.20       -5.11     10.86 o
   3   4 -35       85.06       87.50     17.76 o
   1   5 -35       18.72       16.42      9.55 o
   2   5 -35      199.04      197.51     14.53 o
   0   0 -34      888.76      910.87     18.26 o
   2   0 -34      209.87      231.98     10.27 o
   4   0 -34      160.99      150.60     14.75 o
   0   1 -34      247.72      230.31     10.61 o
   1   1 -34      732.01      760.07      9.96 o
   2   1 -34       80.63       80.83      7.96 o
   3   1 -34       87.60       94.18     16.10 o
   4   1 -34       44.73       35.82     10.20 o
   0   2 -34      225.81      216.57     14.85 o
   1   2 -34      672.59      623.44     20.13 o
   2   2 -34       74.73       71.82      9.76 o
   3   2 -34       99.22       84.01     15.01 o
   4   2 -34       42.64       37.00     18.92 o
   0   3 -34      719.11      723.69     19.17 o
   1   3 -34       30.13       29.77     10.51 o
   2   3 -34      200.81      193.41     11.56 o
   3   3 -34       25.29       14.62     16.28 o
   4   3 -34      139.95      124.35     16.84 o
   0   4 -34       20.64       20.37     16.31 o
   1   4 -34      394.94      405.49     21.41 o
   2   4 -34        0.82       -3.63      8.92 o
   3   4 -34       78.26       72.95     12.05 o
   0   5 -34      188.13      171.10     12.79 o
   1   5 -34       39.76       39.95      8.20 o
   2   5 -34       32.71       23.31      9.63 o
   3   5 -34       12.19        9.03     17.70 o
   0   6 -34       23.22       24.71     17.84 o
   1   6 -34       11.64        4.51     12.44 o
   2   0 -33       94.08      134.50      9.47 o
   4   0 -33      425.29      403.50     16.57 o
   1   1 -33     1278.48     1278.29     11.55 o
   2   1 -33      212.47      193.76      8.15 o
   3   1 -33      750.62      712.21     13.62 o
   4   1 -33       42.07       34.07      9.85 o
   1   2 -33      253.98      230.20     10.78 o
   2   2 -33       11.12       12.40      9.09 o
   3   2 -33      548.62      489.51     16.87 o
   4   2 -33      145.79      139.11     20.39 o
   1   3 -33      135.77      130.78     11.09 o
   2   3 -33      613.90      591.59     12.93 o
   3   3 -33       73.87       63.68     16.31 o
   4   3 -33       96.14       81.20     13.13 o
   1   4 -33      155.06      157.55      7.84 o
   2   4 -33       37.30       28.45      8.67 o
   3   4 -33      386.35      365.71     13.62 o
   4   4 -33       14.44        5.75     17.08 o
   1   5 -33       24.33       27.23      8.13 o
   2   5 -33      151.84      144.24      8.43 o
   3   5 -33       22.35       26.41     16.93 o
   1   6 -33        4.01        9.11     12.15 o
   0   0 -32      634.89      591.23     15.77 o
   2   0 -32      120.33      131.38      9.41 o
   4   0 -32      400.69      383.12     16.29 o
   0   1 -32      165.91      144.90      9.17 o
   1   1 -32     1048.45     1071.90      9.93 o
   2   1 -32       67.28       67.27      7.31 o
   3   1 -32       62.73       81.06     12.79 o
   4   1 -32       39.35       35.07      8.91 o
   5   1 -32      344.52      364.08     23.32 o
   0   2 -32       99.41       91.91     13.42 o
   1   2 -32      273.03      257.17     11.37 o
   2   2 -32       29.10       30.24      9.21 o
   3   2 -32       83.19       66.05     14.17 o
   4   2 -32      136.60      119.58     12.38 o
   0   3 -32      377.13      371.92     16.23 o
   1   3 -32      110.52      101.68      7.99 o
   2   3 -32      161.70      189.28      8.69 o
   3   3 -32       19.41        7.12     15.54 o
   4   3 -32      114.41      119.22     12.69 o
   0   4 -32      102.64      100.93     10.42 o
   1   4 -32      102.69      100.71      7.31 o
   2   4 -32       69.14       57.74      7.39 o
   3   4 -32       60.17       55.43     11.67 o
   4   4 -32        0.91       -6.03     16.58 o
   0   5 -32       33.79       24.79     11.41 o
   1   5 -32      130.41      119.28      8.53 o
   2   5 -32       32.64       40.75      8.09 o
   3   5 -32       11.52        8.43      9.50 o
   0   6 -32       96.19      103.82     18.86 o
   1   6 -32       13.19       14.93     12.06 o
   2   6 -32       49.18       44.17     17.63 o
   2   0 -31     3170.92     2903.78     31.11 o
   4   0 -31      807.38      770.93     18.23 o
   1   1 -31      585.87      619.38     20.00 o
   2   1 -31      103.09       90.81      7.46 o
   3   1 -31     1188.52     1075.62     13.78 o
   4   1 -31       67.43       66.67      8.75 o
   5   1 -31       84.07       78.92     21.15 o
   1   2 -31      327.07      315.56     10.37 o
   2   2 -31     1216.52     1105.42     33.89 o
   3   2 -31      458.29      451.73     17.09 o
   4   2 -31      294.49      290.19     13.63 o
   1   3 -31       47.46       44.32      6.36 o
   2   3 -31      305.19      310.97      8.73 o
   3   3 -31       98.36       87.92     12.42 o
   4   3 -31      175.81      163.23     13.47 o
   1   4 -31      238.54      236.66      7.87 o
   2   4 -31       30.52       27.41      7.13 o
   3   4 -31      269.69      288.55      9.51 o
   4   4 -31       23.81       19.97     12.98 o
   1   5 -31       33.25       34.34     11.06 o
   2   5 -31      108.50      110.75      8.28 o
   3   5 -31       22.28       21.49      8.62 o
   1   6 -31       15.82       11.98     12.10 o
   2   6 -31       56.47       68.10     12.82 o
   0   0 -30     2195.32     2102.75     22.26 o
   2   0 -30      266.68      322.27      9.79 o
   4   0 -30      102.06      114.33     11.04 o
   0   1 -30      371.35      326.85     25.69 o
   1   1 -30     3122.32     3023.33     34.96 o
   2   1 -30       35.95       32.48      6.72 o
   3   1 -30       56.06       72.95      9.95 o
   4   1 -30       46.06       37.26      8.06 o
   5   1 -30      333.01      351.86     15.68 o
   0   2 -30      940.02      916.09     18.19 o
   1   2 -30      716.13      721.66      9.18 o
   2   2 -30       52.34       50.95      7.09 o
   3   2 -30       95.36       83.47     11.79 o
   4   2 -30       16.00       28.23     10.57 o
   5   2 -30      150.79      167.41     22.24 o
   0   3 -30      844.55      813.32     12.35 o
   1   3 -30      452.54      440.81     10.89 o
   2   3 -30       95.77       87.21      6.58 o
   3   3 -30       17.87       12.02     11.51 o
   4   3 -30      128.16      138.22     12.27 o
   0   4 -30      334.70      327.73     21.22 o
   1   4 -30      509.06      513.79     12.20 o
   2   4 -30       17.30       15.52      7.07 o
   3   4 -30       65.52       64.12      8.41 o
   4   4 -30       14.87       10.90      9.51 o
   0   5 -30       61.97       68.04     15.52 o
   1   5 -30       83.19       91.84     11.13 o
   2   5 -30       29.30       26.83      8.97 o
   3   5 -30       10.43        5.01      8.25 o
   4   5 -30       27.83       29.61     15.53 o
   0   6 -30      156.15      172.06     19.13 o
   1   6 -30       68.43       57.95     12.15 o
   2   6 -30       22.77       26.20     12.28 o
   3   6 -30       15.14       -2.28     20.60 o
   2   0 -29     1913.97     1865.54     14.50 o
   4   0 -29      189.85      183.68     11.38 o
   1   1 -29      179.11      252.33     14.49 o
   2   1 -29      220.15      202.15      7.20 o
   3   1 -29      450.49      451.17     25.35 o
   4   1 -29       90.68       83.72      8.23 o
   5   1 -29      100.17      111.96     14.03 o
   1   2 -29      609.39      595.95     13.59 o
   2   2 -29      426.14      408.80     10.21 o
   3   2 -29      714.54      699.33     31.86 o
   4   2 -29       59.93       41.40     10.90 o
   5   2 -29       43.18       52.96     21.28 o
   1   3 -29      154.44      151.14      6.52 o
   2   3 -29      535.82      547.87     12.82 o
   3   3 -29       64.25       51.41      7.94 o
   4   3 -29      252.90      233.30     12.49 o
   1   4 -29      425.74      444.03      8.47 o
   2   4 -29      135.67      126.41      7.30 o
   3   4 -29      441.07      418.05      9.46 o
   4   4 -29       35.82       27.60      9.07 o
   1   5 -29       52.78       58.41     10.85 o
   2   5 -29       61.00       59.07     10.97 o
   3   5 -29       69.34       68.63      8.59 o
   4   5 -29       57.94       45.33     11.40 o
   1   6 -29       36.53       26.34     12.10 o
   2   6 -29      220.08      209.63     13.25 o
   3   6 -29       23.46        7.02     13.08 o
   0   0 -28    14302.69    14354.63     47.79 o
   2   0 -28      506.71      542.31     36.52 o
   4   0 -28      422.04      417.58     12.19 o
   6   0 -28      171.89      181.51     21.83 o
   0   1 -28     1681.25     1573.37     13.39 o
   1   1 -28     1404.52     1381.03     14.65 o
   2   1 -28       94.40       96.52      6.81 o
   3   1 -28      107.21       98.03      7.79 o
   4   1 -28       82.60       66.14      8.07 o
   5   1 -28      178.31      202.71     14.20 o
   0   2 -28     6038.83     5976.24     22.45 o
   1   2 -28     1129.03     1106.32     19.46 o
   2   2 -28      170.72      157.84      6.48 o
   3   2 -28        6.50       16.23     10.59 o
   4   2 -28      185.81      182.42     11.61 o
   5   2 -28      112.96      126.56     24.01 o
   0   3 -28     4634.59     4496.57     28.74 o
   1   3 -28      142.94      141.83      6.33 o
   2   3 -28      325.31      319.65      8.49 o
   3   3 -28       10.48       -1.02      7.69 o
   4   3 -28      222.12      203.94      9.24 o
   5   3 -28       18.35       11.54     23.12 o
   0   4 -28      261.50      259.24     14.82 o
   1   4 -28      773.63      769.92     12.86 o
   2   4 -28        0.73        0.02      6.78 o
   3   4 -28       11.27       19.54      8.93 o
   4   4 -28       34.49       27.94      9.26 o
   0   5 -28      987.58      971.61     21.84 o
   1   5 -28       21.95       26.41     10.66 o
   2   5 -28      141.89      136.05     11.63 o
   3   5 -28        6.19        9.23      9.34 o
   4   5 -28       43.67       46.43      9.64 o
   0   6 -28       91.92       95.94     18.15 o
   1   6 -28      103.01       93.67     12.75 o
   2   6 -28        4.85       19.11     11.86 o
   3   6 -28        2.17        0.48     12.63 o
   2   0 -27     2384.61     2268.61     22.01 o
   4   0 -27      401.67      412.86     17.82 o
   6   0 -27       82.98       66.25     22.34 o
   1   1 -27      911.83      943.04     10.34 o
   2   1 -27      274.16      247.81      7.02 o
   3   1 -27     1269.28     1226.99     28.80 o
   4   1 -27       43.10       46.88      6.87 o
   5   1 -27      104.89      108.82     14.12 o
   1   2 -27      402.07      414.13     10.44 o
   2   2 -27      621.53      598.37     16.68 o
   3   2 -27      559.99      533.42     15.33 o
   4   2 -27       95.47       88.52     10.81 o
   5   2 -27       65.36       73.74     21.20 o
   1   3 -27      132.22      125.56      6.09 o
   2   3 -27      629.79      632.52     18.84 o
   3   3 -27       67.57       55.54      7.77 o
   4   3 -27      109.70      124.21      8.93 o
   5   3 -27       29.87       17.46     21.68 o
   1   4 -27      250.99      277.10     10.41 o
   2   4 -27       76.58       70.50      7.07 o
   3   4 -27      277.64      252.73     10.80 o
   4   4 -27       24.10       28.48      9.22 o
   5   4 -27       46.65       52.89     15.45 o
   1   5 -27       77.84       83.92     10.81 o
   2   5 -27       65.73       77.84     11.47 o
   3   5 -27      101.34       98.21      9.92 o
   4   5 -27       23.14       15.90      9.72 o
   1   6 -27       19.75       26.74     12.21 o
   2   6 -27      207.15      226.45     13.40 o
   3   6 -27        6.15       -2.79     10.33 o
   1   7 -27       15.62       18.81     18.36 o
   0   0 -26     6005.66     5577.94     29.87 o
   2   0 -26      541.34      607.19     18.30 o
   4   0 -26      299.45      294.29     10.91 o
   6   0 -26      309.66      378.78     23.32 o
   0   1 -26      129.24      125.56      5.13 o
   1   1 -26     1887.52     1920.58     23.52 o
   2   1 -26      137.53      123.62      4.61 o
   3   1 -26       31.87       53.14     10.50 o
   4   1 -26       39.58       26.68      6.62 o
   5   1 -26      349.16      383.05     14.84 o
   6   1 -26       32.28       35.63     13.93 o
   0   2 -26     1812.70     1734.66     13.05 o
   1   2 -26     2142.29     2048.29     19.31 o
   2   2 -26      144.47      145.63      6.16 o
   3   2 -26       34.68       32.51      6.98 o
   4   2 -26      102.60       97.53     17.71 o
   5   2 -26      132.29      131.69     21.05 o
   0   3 -26      286.69      273.60     19.40 o
   1   3 -26       59.97       55.67      5.64 o
   2   3 -26      404.91      391.16      9.97 o
   3   3 -26        9.62        3.40      7.25 o
   4   3 -26      106.59       96.68      8.86 o
   5   3 -26       11.66       11.05     20.46 o
   0   4 -26       42.85       40.64     12.69 o
   1   4 -26     1445.60     1384.94     23.49 o
   2   4 -26       18.86       17.64      8.11 o
   3   4 -26       24.63       27.07      8.62 o
   4   4 -26        4.58        2.86      8.91 o
   5   4 -26       71.29       74.96     15.99 o
   0   5 -26       52.18       52.02     15.18 o
   1   5 -26      530.03      551.16     13.12 o
   2   5 -26      117.69       99.25      9.66 o
   3   5 -26        5.49        5.32      9.46 o
   4   5 -26       17.35       15.17      9.70 o
   0   6 -26      207.79      201.96     18.47 o
   1   6 -26      107.77       89.81     12.47 o
   2   6 -26       45.51       46.85     12.42 o
   3   6 -26        0.01       -5.26     10.12 o
   0   7 -26       54.49       42.55     19.76 o
   1   7 -26      276.20      268.03     17.11 o
   2   0 -25     1568.66     1578.96     15.34 o
   4   0 -25      936.80      917.49     41.10 o
   6   0 -25      121.10      134.98     21.58 o
   1   1 -25      565.83      616.78      7.90 o
   2   1 -25      448.21      409.72      8.22 o
   3   1 -25     1241.83     1170.81     17.59 o
   4   1 -25      181.28      173.72      8.61 o
   5   1 -25       59.00       50.49     12.81 o
   6   1 -25        3.91        5.42     14.18 o
   1   2 -25      567.10      600.33      8.79 o
   2   2 -25      554.82      541.86     12.25 o
   3   2 -25      764.04      711.29     21.74 o
   4   2 -25      247.35      244.94     11.19 o
   5   2 -25       31.42       28.08     20.65 o
   1   3 -25       46.80       38.28      5.41 o
   2   3 -25     1226.42     1193.24     17.30 o
   3   3 -25        9.34        6.94      7.15 o
   4   3 -25      473.23      454.09     16.83 o
   5   3 -25        5.44       -2.52     20.23 o
   1   4 -25      395.75      436.53     10.89 o
   2   4 -25       96.39       92.24      8.30 o
   3   4 -25      422.05      402.95     15.90 o
   4   4 -25       32.98       31.85      8.97 o
   5   4 -25       17.68       25.56     12.57 o
   1   5 -25      435.94      431.10     20.82 o
   2   5 -25      283.60      277.86     10.33 o
   3   5 -25      216.09      201.77     10.54 o
   4   5 -25       73.89       61.59     12.31 o
   1   6 -25       26.14       26.37     11.73 o
   2   6 -25      105.90      116.78     10.51 o
   3   6 -25       13.29        5.84     10.07 o
   1   7 -25      171.41      173.69     13.89 o
   0   0 -24     2800.73     2738.61     22.82 o
   2   0 -24     1242.50     1255.07     11.99 o
   4   0 -24      595.23      572.31     25.73 o
   6   0 -24      217.36      255.34     21.56 o
   0   1 -24      599.00      604.69      7.39 o
   1   1 -24     1792.60     1779.00      9.61 o
   2   1 -24      270.19      244.85      4.64 o
   3   1 -24      129.70      120.13      8.27 o
   4   1 -24       98.18       88.93      6.49 o
   5   1 -24      372.90      369.93     14.42 o
   6   1 -24       31.14       26.37     13.90 o
   0   2 -24      784.91      809.82      9.63 o
   1   2 -24     1598.96     1530.35     18.40 o
   2   2 -24      333.06      335.69      6.06 o
   3   2 -24       64.36       56.85      6.69 o
   4   2 -24      188.81      177.52      8.72 o
   5   2 -24      230.22      224.14     20.37 o
   0   3 -24     1631.24     1656.44     18.95 o
   1   3 -24      230.59      226.23      8.32 o
   2   3 -24      684.83      642.74     11.04 o
   3   3 -24       12.05        5.02      7.02 o
   4   3 -24      306.08      300.72     12.58 o
   5   3 -24       24.27       25.99     18.59 o
   0   4 -24       40.50       37.53     12.05 o
   1   4 -24      823.42      799.11     12.76 o
   2   4 -24       63.25       67.68      8.14 o
   3   4 -24       48.38       38.66     10.74 o
   4   4 -24        5.52        5.69      8.71 o
   5   4 -24      149.14      145.39     12.92 o
   0   5 -24      343.08      354.94     17.11 o
   1   5 -24       39.27       50.23     10.36 o
   2   5 -24      115.46      107.08      9.39 o
   3   5 -24       17.28       11.94      9.57 o
   4   5 -24      102.27       95.47     12.33 o
   0   6 -24      134.95      145.76     17.60 o
   1   6 -24        2.86       -0.62     11.53 o
   2   6 -24       92.36      116.73     10.48 o
   3   6 -24        5.54       -6.42     10.14 o
   4   6 -24       39.94       43.09     20.81 o
   0   7 -24        9.73        0.09     18.71 o
   1   7 -24       26.94       33.47     12.84 o
   2   7 -24        6.68        8.92     13.32 o
   2   0 -23     1489.62     1497.63     39.16 o
   4   0 -23      545.74      667.97     21.81 o
   6   0 -23       32.21       30.78     19.72 o
   1   1 -23     1200.89     1180.31     15.09 o
   2   1 -23      474.34      425.97      9.51 o
   3   1 -23     1643.01     1540.67     29.75 o
   4   1 -23      155.37      150.77      7.00 o
   5   1 -23       88.03       84.72     13.22 o
   6   1 -23       19.90       16.09     13.41 o
   1   2 -23      571.91      568.45      7.24 o
   2   2 -23      490.87      490.15      6.40 o
   3   2 -23      638.77      586.12     41.13 o
   4   2 -23      137.91      131.60      8.31 o
   5   2 -23       70.92       76.00     19.23 o
   6   2 -23       19.62       25.95     21.34 o
   1   3 -23       12.25        9.97      6.99 o
   2   3 -23     1247.40     1269.82     15.62 o
   3   3 -23       60.22       49.36      7.39 o
   4   3 -23      368.06      353.31     14.37 o
   5   3 -23       21.67       18.81     19.18 o
   1   4 -23      294.71      300.69     10.17 o
   2   4 -23      312.34      307.22      9.19 o
   3   4 -23      364.31      316.12     22.77 o
   4   4 -23        8.58        9.93      8.56 o
   5   4 -23       53.96       76.21     12.57 o
   1   5 -23      238.60      244.43     11.32 o
   2   5 -23      201.56      202.16      9.62 o
   3   5 -23      172.38      179.85     10.46 o
   4   5 -23       40.47       30.23     11.95 o
   1   6 -23        3.58       -1.57     11.46 o
   2   6 -23      374.19      341.75     10.96 o
   3   6 -23       15.17        6.93     10.05 o
   4   6 -23       13.57       19.48     19.68 o
   1   7 -23      101.20       98.24     13.39 o
   2   7 -23        6.64        8.06     13.21 o
   0   0 -22     5288.16     5234.89    115.70 o
   2   0 -22      794.88      795.95     13.46 o
   4   0 -22      387.20      415.40     22.53 o
   6   0 -22      226.13      206.26     19.42 o
   0   1 -22      992.28      954.96     20.72 o
   1   1 -22     3576.30     3494.02     13.50 o
   2   1 -22       87.35       82.97      3.92 o
   3   1 -22      187.64      171.17      6.58 o
   4   1 -22      153.96      142.10      6.46 o
   5   1 -22      400.79      408.20     13.74 o
   6   1 -22       56.69       65.32     13.62 o
   0   2 -22     1577.52     1705.98     29.97 o
   1   2 -22      984.89      972.35     14.71 o
   2   2 -22      140.94      130.03      5.15 o
   3   2 -22      356.72      321.45      6.00 o
   4   2 -22      112.77      114.72      7.79 o
   5   2 -22      184.67      191.69     20.51 o
   6   2 -22       53.59       58.16     22.17 o
   0   3 -22     2427.47     2415.82     22.57 o
   1   3 -22       37.70       29.32      7.00 o
   2   3 -22      213.71      239.95      9.59 o
   3   3 -22       31.06       25.05      6.99 o
   4   3 -22      425.80      393.76      9.96 o
   5   3 -22       55.78       36.68     20.55 o
   0   4 -22       42.77       35.62     11.55 o
   1   4 -22      706.08      713.15     27.95 o
   2   4 -22      165.95      166.99      8.61 o
   3   4 -22      240.42      223.17     11.15 o
   4   4 -22       14.53       10.72     10.51 o
   5   4 -22      131.73      148.12     13.17 o
   0   5 -22      422.59      386.46     16.48 o
   1   5 -22      449.76      450.82     11.96 o
   2   5 -22       39.56       40.56      8.68 o
   3   5 -22       35.23       40.29      9.57 o
   4   5 -22       75.27       71.24     11.96 o
   5   5 -22        2.31       13.59     16.91 o
   0   6 -22      207.53      223.24     18.03 o
   1   6 -22       97.28       84.77     11.77 o
   2   6 -22      161.67      165.76      9.93 o
   3   6 -22       12.23       11.34     10.18 o
   4   6 -22       25.07       37.16     13.03 o
   0   7 -22       11.23        6.59     18.41 o
   1   7 -22      241.16      252.37     14.07 o
   2   7 -22        2.07       -6.39     13.07 o
   2   0 -21     3689.47     3484.58     64.68 o
   4   0 -21      312.99      309.09     13.48 o
   6   0 -21       45.27       40.68     19.08 o
   1   1 -21     1451.01     1452.90     19.20 o
   2   1 -21      644.23      590.72     10.36 o
   3   1 -21     2109.71     2032.17     23.56 o
   4   1 -21      219.50      215.40     10.64 o
   5   1 -21       94.83      133.56     12.77 o
   6   1 -21       35.16       20.90     13.30 o
   1   2 -21      670.04      645.85      9.16 o
   2   2 -21      730.00      700.06     13.80 o
   3   2 -21      289.14      281.28      7.47 o
   4   2 -21       65.98       55.74      7.38 o
   5   2 -21       43.69       40.74     18.78 o
   6   2 -21       17.27       24.65     20.90 o
   1   3 -21      192.52      195.20      7.74 o
   2   3 -21     1696.60     1669.67     14.81 o
   3   3 -21      218.49      203.92     11.41 o
   4   3 -21      561.99      529.46     17.93 o
   5   3 -21       11.22       -1.02     19.51 o
   1   4 -21      339.43      340.19     10.02 o
   2   4 -21      391.06      403.54     20.30 o
   3   4 -21      114.37      101.73     10.39 o
   4   4 -21       21.84       20.76     10.78 o
   5   4 -21       16.89       17.52     12.48 o
   1   5 -21       32.16       31.51      9.44 o
   2   5 -21      313.92      288.48      9.72 o
   3   5 -21      113.01      119.06     11.55 o
   4   5 -21       81.04       60.02     11.51 o
   5   5 -21       14.26       22.64     13.08 o
   1   6 -21       29.02       20.89     11.31 o
   2   6 -21      685.10      677.23     13.69 o
   3   6 -21        0.31       -3.92      9.85 o
   4   6 -21       28.80       27.72     12.68 o
   1   7 -21        7.37       17.98     12.84 o
   2   7 -21        3.97        5.70     12.82 o
   0   0 -20     8254.35     8214.87     76.13 o
   2   0 -20      107.50      151.95     13.47 o
   4   0 -20     1243.50     1174.95     44.56 o
   6   0 -20      251.82      284.33     21.05 o
   0   1 -20     2574.09     2521.78     16.96 o
   1   1 -20     3848.69     3906.37     20.58 o
   2   1 -20      138.31      134.13      3.74 o
   3   1 -20      103.10      136.22      9.09 o
   4   1 -20       99.39       87.70      5.97 o
   5   1 -20      786.42      854.53     15.67 o
   6   1 -20       45.06       50.59     12.68 o
   0   2 -20     3245.25     3517.04     27.32 o
   1   2 -20     1077.50     1037.58     12.29 o
   2   2 -20       38.37       41.14      4.55 o
   3   2 -20       67.70       74.36      4.97 o
   4   2 -20      388.92      376.11     11.49 o
   5   2 -20      163.32      172.95     19.83 o
   6   2 -20       91.92       76.58     21.77 o
   0   3 -20     5405.70     5623.17     30.82 o
   1   3 -20      317.32      334.10      7.07 o
   2   3 -20      396.30      410.57     12.91 o
   3   3 -20       80.33       73.47      6.25 o
   4   3 -20      268.89      253.89      8.55 o
   5   3 -20       31.00       24.76     19.41 o
   6   3 -20      133.77      143.23     23.10 o
   0   4 -20       57.86       60.60     12.05 o
   1   4 -20      562.85      580.95     14.12 o
   2   4 -20       13.44       21.11      7.75 o
   3   4 -20       30.95       27.43      9.75 o
   4   4 -20       14.56       16.76     10.99 o
   5   4 -20       88.44       88.97     12.61 o
   0   5 -20      693.84      655.59     17.42 o
   1   5 -20       53.57       53.29      7.69 o
   2   5 -20      118.50      109.21      8.87 o
   3   5 -20       78.95       70.78     11.33 o
   4   5 -20       53.42       52.81     11.68 o
   5   5 -20       76.66       82.25     13.33 o
   0   6 -20       33.15       52.90     16.15 o
   1   6 -20       39.64       31.47     10.84 o
   2   6 -20       22.23       43.62      9.36 o
   3   6 -20        8.54        3.54      9.78 o
   4   6 -20      101.56       85.85     12.68 o
   0   7 -20       30.65       30.93     17.97 o
   1   7 -20       10.01       19.53     12.99 o
   2   7 -20       11.28        7.54     12.42 o
   3   7 -20       30.46       21.08     18.66 o
   2   0 -19     2556.04     2452.65     28.10 o
   4   0 -19        8.54       34.29      7.70 o
   6   0 -19      193.87      168.64     19.69 o
   1   1 -19      346.63      332.07     19.45 o
   2   1 -19      479.19      415.48      6.12 o
   3   1 -19     2652.00     2629.64     31.19 o
   4   1 -19      116.54      111.81      5.63 o
   5   1 -19       82.84      110.04     11.50 o
   6   1 -19        4.03        5.91     13.02 o
   1   2 -19      815.78      821.32     18.70 o
   2   2 -19      677.64      661.23     16.83 o
   3   2 -19     1869.16     1762.61     27.69 o
   4   2 -19       34.08       34.13      6.89 o
   5   2 -19       37.34       16.67     18.97 o
   6   2 -19       71.42       41.95     21.59 o
   1   3 -19       93.33       99.32      5.95 o
   2   3 -19     1140.34     1087.50     12.46 o
   3   3 -19      150.15      138.66      9.05 o
   4   3 -19      297.74      303.41     18.42 o
   5   3 -19        1.06      -20.07     20.07 o
   6   3 -19       22.05       21.56     22.49 o
   1   4 -19      662.52      697.88     21.97 o
   2   4 -19      109.32      106.88      7.82 o
   3   4 -19     1036.97      940.84     24.28 o
   4   4 -19      200.76      185.12     11.85 o
   5   4 -19       10.18       16.78     12.41 o
   1   5 -19      117.41      117.88      7.93 o
   2   5 -19      133.48      128.00      9.05 o
   3   5 -19      205.25      207.81     11.37 o
   4   5 -19       54.01       47.35     11.71 o
   5   5 -19       22.75       22.73     12.72 o
   1   6 -19       80.82       71.83     10.91 o
   2   6 -19      137.01      147.72      9.79 o
   3   6 -19       21.61       17.65      9.83 o
   4   6 -19      100.30       86.78     12.88 o
   1   7 -19       34.82       37.58     12.68 o
   2   7 -19       12.64       15.77     12.41 o
   3   7 -19       75.69       74.82     13.39 o
   0   0 -18     2699.59     2532.60      9.33 o
   2   0 -18      951.35      921.71      7.00 o
   4   0 -18      359.78      343.37      9.02 o
   6   0 -18      401.91      426.43     21.58 o
   0   1 -18     1105.12     1086.80     11.68 o
   1   1 -18     5104.63     5355.88     36.07 o
   2   1 -18      171.57      162.70      3.41 o
   3   1 -18      724.44      687.66      9.62 o
   4   1 -18      169.85      145.00      9.84 o
   5   1 -18     1426.70     1517.48     31.41 o
   6   1 -18      147.62      158.63     13.77 o
   0   2 -18      710.08      689.55     11.02 o
   1   2 -18     1300.11     1244.06     26.42 o
   2   2 -18      249.53      241.52      4.97 o
   3   2 -18      470.02      484.47      5.32 o
   4   2 -18      145.99      126.51      7.26 o
   5   2 -18      626.13      608.67     22.80 o
   6   2 -18      138.89      114.98     22.03 o
   0   3 -18     2395.03     2316.03     20.30 o
   1   3 -18      252.71      267.46      6.43 o
   2   3 -18      395.66      407.93     20.21 o
   3   3 -18      301.69      292.93     22.06 o
   4   3 -18      535.75      525.34     13.44 o
   5   3 -18      148.89      122.90     20.72 o
   6   3 -18      459.40      455.81     25.46 o
   0   4 -18      805.21      856.01     16.89 o
   1   4 -18      784.23      747.09     18.72 o
   2   4 -18       14.28       11.17      8.80 o
   3   4 -18      476.47      515.79     14.74 o
   4   4 -18        7.54        3.41     10.74 o
   5   4 -18      457.49      480.76     14.81 o
   0   5 -18      337.16      307.83     14.85 o
   1   5 -18      138.25      139.42      7.73 o
   2   5 -18       55.52       57.92      8.23 o
   3   5 -18       72.10       76.56     10.86 o
   4   5 -18      186.34      181.50     12.17 o
   5   5 -18       24.75       32.38     13.07 o
   0   6 -18      423.47      430.76     18.63 o
   1   6 -18       39.64       30.30     10.85 o
   2   6 -18       36.54       47.84      9.37 o
   3   6 -18       84.80       78.07      9.97 o
   4   6 -18        1.77        5.15     12.42 o
   0   7 -18        0.73        1.45     17.28 o
   1   7 -18       32.68       42.22     12.68 o
   2   7 -18        1.84       -0.14     12.41 o
   3   7 -18       21.49       21.34     12.82 o
   0   8 -18       53.54       34.74     20.05 o
   2   0 -17     2118.65     1971.05     10.22 o
   4   0 -17     3445.11     3314.66     21.06 o
   6   0 -17        4.74       24.08     19.10 o
   1   1 -17      532.34      508.96     14.87 o
   2   1 -17      414.04      375.94      5.06 o
   3   1 -17     1452.33     1434.93     21.82 o
   4   1 -17      193.46      176.17      7.41 o
   5   1 -17      179.55      226.79     19.07 o
   6   1 -17        1.46        6.46     12.96 o
   1   2 -17      226.96      221.10      9.97 o
   2   2 -17      482.60      472.40     11.87 o
   3   2 -17     2415.80     2374.79     35.24 o
   4   2 -17     1196.57     1180.37     31.41 o
   5   2 -17       11.45        6.52     18.73 o
   6   2 -17        2.68       -0.91     21.21 o
   1   3 -17       79.50       77.55      5.56 o
   2   3 -17     1003.64      977.76     11.82 o
   3   3 -17       30.96       31.90      8.28 o
   4   3 -17      488.20      494.33     12.48 o
   5   3 -17       60.07       49.96     19.75 o
   6   3 -17        4.08       17.54     22.06 o
   1   4 -17      140.59      141.43      7.25 o
   2   4 -17      101.03      104.60      9.21 o
   3   4 -17     1418.81     1285.43     19.58 o
   4   4 -17        8.92       10.94     10.55 o
   5   4 -17        0.74       17.56     12.18 o
   1   5 -17      158.47      146.75      7.64 o
   2   5 -17      183.63      184.28      8.77 o
   3   5 -17      226.04      228.41     11.74 o
   4   5 -17       75.98       58.90     11.62 o
   5   5 -17        5.20       -0.59     13.00 o
   1   6 -17        0.85       -5.93     10.65 o
   2   6 -17      163.66      175.41      9.71 o
   3   6 -17       75.65       57.22      9.62 o
   4   6 -17       34.63       36.91     12.49 o
   1   7 -17       33.48       43.11     12.22 o
   2   7 -17       34.49       29.13     12.28 o
   3   7 -17       70.87       67.63     12.82 o
   1   8 -17        4.76        7.99     13.07 o
   0   0 -16     8626.69     8336.39     52.22 o
   2   0 -16      254.96      263.06     43.63 o
   4   0 -16     3170.42     3343.34     38.31 o
   6   0 -16      241.36      266.42     20.85 o
   0   1 -16      694.54      614.52     12.51 o
   1   1 -16     4919.57     5159.61     27.32 o
   2   1 -16      378.09      380.91      5.71 o
   3   1 -16      223.47      275.09      5.23 o
   4   1 -16       72.23       73.43      5.12 o
   5   1 -16     1077.10     1122.12     16.03 o
   6   1 -16       28.48       29.43     13.06 o
   0   2 -16     2521.82     2552.82     17.70 o
   1   2 -16     3165.52     3046.11     14.17 o
   2   2 -16       23.36       21.79      6.16 o
   3   2 -16       91.29       88.01      4.00 o
   4   2 -16     1384.73     1439.48     38.94 o
   5   2 -16      233.74      222.33     19.73 o
   6   2 -16      106.75       99.33     21.87 o
   0   3 -16     2394.68     2403.58     20.17 o
   1   3 -16      186.71      191.22      6.82 o
   2   3 -16      705.79      742.81     14.14 o
   3   3 -16       89.50       80.28      8.21 o
   4   3 -16      232.43      254.45     11.27 o
   5   3 -16      167.69      174.95     20.46 o
   6   3 -16       61.11       55.30     21.96 o
   0   4 -16      593.96      665.13     15.37 o
   1   4 -16     1404.50     1352.81     10.76 o
   2   4 -16       74.75       83.05      8.26 o
   3   4 -16       71.43       84.13     12.63 o
   4   4 -16       97.74       80.98     10.78 o
   5   4 -16      133.76      138.44     12.86 o
   0   5 -16      593.97      529.10     16.07 o
   1   5 -16      250.67      252.59      8.20 o
   2   5 -16       64.48       65.04      8.11 o
   3   5 -16       10.66       14.87     10.38 o
   4   5 -16       95.12      103.90     11.65 o
   5   5 -16       51.68       50.04     13.01 o
   0   6 -16      464.65      471.93     18.35 o
   1   6 -16       22.17        6.80     10.40 o
   2   6 -16       60.17       73.40      9.16 o
   3   6 -16       41.93       48.60      9.54 o
   4   6 -16       52.31       59.14     12.72 o
   0   7 -16        6.24       -1.08     17.03 o
   1   7 -16      107.12      105.07     12.82 o
   2   7 -16       11.98       13.59     12.12 o
   3   7 -16        2.77       10.84     12.74 o
   0   8 -16       44.70       29.45     19.86 o
   1   8 -16       32.44       38.63     13.28 o
   2   0 -15    11307.24    11508.25     52.52 o
   4   0 -15     2511.12     2625.98     15.60 o
   6   0 -15      463.15      478.63     22.44 o
   1   1 -15    12277.84    12935.66     39.78 o
   2   1 -15     1057.93      976.95     15.62 o
   3   1 -15     1721.34     1645.23     13.21 o
   4   1 -15      199.87      187.57      9.12 o
   5   1 -15      540.70      606.40     14.55 o
   6   1 -15       34.17       21.13     12.75 o
   7   1 -15       41.87       21.70     22.17 o
   1   2 -15     1219.69     1220.14     17.78 o
   2   2 -15     3603.99     3605.06     90.70 o
   3   2 -15     1981.07     1891.40     25.69 o
   4   2 -15      903.62      918.36     25.93 o
   5   2 -15      235.51      247.54     30.77 o
   6   2 -15      203.31      172.58     21.05 o
   1   3 -15     1321.02     1427.66     31.99 o
   2   3 -15     2764.60     2790.80     16.48 o
   3   3 -15      100.60       95.05      8.26 o
   4   3 -15      472.68      447.58     12.03 o
   5   3 -15       81.70       67.61     19.11 o
   6   3 -15      141.66      114.60     21.50 o
   1   4 -15      574.52      595.12      9.91 o
   2   4 -15       20.50       27.59      8.13 o
   3   4 -15     1419.74     1361.47     32.70 o
   4   4 -15       33.64       30.41     14.56 o
   5   4 -15      159.10      144.98     23.76 o
   6   4 -15        6.27       -3.49     22.12 o
   1   5 -15       57.43       68.67      7.13 o
   2   5 -15      698.39      699.47     27.59 o
   3   5 -15       46.01       34.92     10.23 o
   4   5 -15       63.06       47.74     11.20 o
   5   5 -15       21.98       29.36     12.81 o
   1   6 -15       22.93       12.82     10.27 o
   2   6 -15      196.92      219.30      9.65 o
   3   6 -15      174.38      146.42     10.10 o
   4   6 -15       78.49       66.80     14.38 o
   5   6 -15        6.75       -1.44     20.41 o
   1   7 -15       28.35       43.51     12.24 o
   2   7 -15       43.78       35.78     12.49 o
   3   7 -15       17.80       19.27     12.47 o
   1   8 -15        5.20        5.44     12.80 o
   0   0 -14    12548.23    11462.06    255.25 o
   2   0 -14    11339.50    11969.92     84.75 o
   4   0 -14      238.73      213.16     15.70 o
   6   0 -14      694.56      756.90     23.93 o
   0   1 -14     2287.96     2192.44     58.12 o
   1   1 -14     2099.85     1979.99     18.70 o
   2   1 -14      288.86      318.76      4.89 o
   3   1 -14      183.02      180.34      3.59 o
   4   1 -14       45.51       46.62      6.07 o
   5   1 -14      704.43      656.80     30.04 o
   6   1 -14       28.55       23.48     12.28 o
   7   1 -14       17.14       18.86     21.45 o
   0   2 -14     2598.88     2571.36     16.89 o
   1   2 -14     2834.96     2583.47     30.74 o
   2   2 -14     3842.61     4076.60     72.04 o
   3   2 -14       16.97       22.94      3.97 o
   4   2 -14       81.44       60.08      6.16 o
   5   2 -14      211.16      257.04     22.96 o
   6   2 -14      232.58      200.47     20.52 o
   0   3 -14     5646.35     5404.62     27.61 o
   1   3 -14       12.99       23.10      5.28 o
   2   3 -14      519.78      571.36      9.71 o
   3   3 -14       16.99       16.00      7.72 o
   4   3 -14       76.01      101.92     13.66 o
   5   3 -14      316.64      261.90     19.40 o
   6   3 -14       49.49       37.03     20.09 o
   0   4 -14      429.86      430.49     13.41 o
   1   4 -14     1277.49     1168.75     12.42 o
   2   4 -14       28.96       33.31      7.99 o
   3   4 -14        0.35       31.08      9.44 o
   4   4 -14      212.19      202.47     11.25 o
   5   4 -14      135.87      148.22     18.88 o
   6   4 -14       18.28        9.02     20.07 o
   0   5 -14     1122.14     1027.95     18.49 o
   1   5 -14      400.62      414.72      8.50 o
   2   5 -14       33.81       40.60      8.03 o
   3   5 -14       17.28       12.72      9.99 o
   4   5 -14        7.27       10.77     10.64 o
   5   5 -14       54.09       57.59     12.87 o
   0   6 -14      662.95      627.31     18.36 o
   1   6 -14       20.15        2.14     10.07 o
   2   6 -14      112.53      115.70      8.51 o
   3   6 -14       12.53       16.50      9.61 o
   4   6 -14      117.16      103.09     12.68 o
   5   6 -14        5.00       -2.02     20.24 o
   0   7 -14       15.87        4.45     16.35 o
   1   7 -14      176.99      162.69     12.69 o
   2   7 -14       17.40       25.06     12.33 o
   3   7 -14        3.86        7.82     12.26 o
   0   8 -14       67.14       46.39     20.12 o
   1   8 -14       20.09       33.33     12.81 o
   2   8 -14       14.45       10.92     13.14 o
   2   0 -13     9348.71     9382.39     83.00 o
   4   0 -13     1911.14     1951.41     50.26 o
   6   0 -13       14.89       25.88     17.17 o
   1   1 -13     5967.43     6232.69     49.42 o
   2   1 -13     1743.48     1751.84      6.10 o
   3   1 -13     3146.04     3113.75     33.08 o
   4   1 -13      243.69      236.93      8.53 o
   5   1 -13     1399.96     1311.61     24.09 o
   6   1 -13       46.39       37.57     12.64 o
   7   1 -13       12.89        8.75     20.39 o
   1   2 -13     2859.96     2955.89    113.00 o
   2   2 -13     3112.62     3104.35     33.61 o
   3   2 -13     1880.42     1834.87     35.98 o
   4   2 -13      628.37      613.66     31.42 o
   5   2 -13       34.67       56.25     10.92 o
   6   2 -13        0.52        6.33     19.72 o
   1   3 -13      952.76     1076.62     56.69 o
   2   3 -13     4020.99     4072.53     41.35 o
   3   3 -13      225.68      224.34      7.69 o
   4   3 -13      638.95      598.60     12.27 o
   5   3 -13      269.08      229.15     19.96 o
   6   3 -13      145.87      116.58     20.87 o
   1   4 -13     1226.46     1307.32     21.74 o
   3   4 -13     1334.25     1314.28     14.88 o
   4   4 -13       14.42       19.91      9.99 o
   5   4 -13       37.34       26.72     18.71 o
   6   4 -13       46.53       24.57     20.41 o
   1   5 -13      116.24      132.13      7.37 o
   2   5 -13      943.42      961.21     23.88 o
   3   5 -13       55.54       46.43     10.13 o
   4   5 -13      104.30       89.77     11.44 o
   5   5 -13       18.20       17.17     12.14 o
   1   6 -13       21.84       39.18     18.69 o
   2   6 -13      125.43      154.42      8.68 o
   3   6 -13      170.16      151.70     11.65 o
   4   6 -13       84.11       78.52     12.49 o
   5   6 -13       10.41        4.67     20.31 o
   1   7 -13       58.50       76.53     12.30 o
   2   7 -13       69.61       55.80     12.30 o
   3   7 -13       19.27       16.68     12.22 o
   1   8 -13       18.15       20.81     12.58 o
   2   8 -13       12.18       10.61     12.82 o
   0   0 -12    11382.28    11121.56    187.11 o
   2   0 -12     1798.78     1906.30     47.03 o
   4   0 -12     2681.98     2592.55     71.20 o
   6   0 -12      279.11      320.97     19.77 o
   0   1 -12     2452.39     2525.12     70.55 o
   1   1 -12     3111.30     3119.78     35.90 o
   2   1 -12       29.30       26.90      2.27 o
   3   1 -12      203.08      218.44      6.55 o
   4   1 -12      332.59      318.40      7.20 o
   5   1 -12      267.85      259.78     16.91 o
   6   1 -12       21.95       20.13     12.36 o
   7   1 -12       28.77       35.15     20.59 o
   0   2 -12     2815.72     2634.66     15.94 o
   1   2 -12     6057.42     5976.25     87.56 o
   2   2 -12      383.75      417.63     10.81 o
   3   2 -12      286.35      285.05     16.87 o
   4   2 -12     1213.25     1178.23     40.51 o
   5   2 -12      746.16      737.60     26.65 o
   6   2 -12      104.37      107.05     20.08 o
   0   3 -12     5340.93     5597.47     27.86 o
   1   3 -12      196.81      224.01      8.84 o
   2   3 -12      111.29      116.13     11.48 o
   3   3 -12      153.07      149.12      6.26 o
   4   3 -12     1077.51     1042.45     14.11 o
   5   3 -12       17.84       15.23     18.63 o
   6   3 -12       69.68       63.72     20.93 o
   0   4 -12      166.64      162.39     11.22 o
   1   4 -12     2683.17     2688.08     18.65 o
   2   4 -12      137.95      150.09      8.46 o
   3   4 -12      320.91      318.71     13.16 o
   4   4 -12       75.19       86.47     12.31 o
   5   4 -12      461.02      467.28     22.50 o
   6   4 -12       72.98       56.66     21.22 o
   0   5 -12      972.36      924.74     17.97 o
   1   5 -12      659.63      626.21     11.74 o
   2   5 -12       16.48       29.61      7.69 o
   3   5 -12       66.95       67.55     10.12 o
   4   5 -12      326.36      288.15     15.24 o
   5   5 -12       35.31       30.57     12.52 o
   0   6 -12      300.24      292.04     15.69 o
   1   6 -12       51.97       45.62     12.02 o
   2   6 -12      154.11      163.90      8.78 o
   3   6 -12       81.05       62.04      9.47 o
   4   6 -12        2.78        5.60     11.91 o
   5   6 -12       30.45       23.56     13.09 o
   0   7 -12       19.65       -4.13     15.93 o
   1   7 -12      214.05      198.11     12.48 o
   2   7 -12        1.24        4.38     11.93 o
   3   7 -12       36.49       33.91     12.39 o
   4   7 -12        3.37        2.91     13.09 o
   0   8 -12       28.52       13.71     19.21 o
   1   8 -12       60.74       64.76     12.91 o
   2   8 -12       42.11       33.49     13.17 o
   2   0 -11     5008.51     4922.67     37.16 o
   4   0 -11     2871.44     2968.07     40.95 o
   6   0 -11       36.97       37.58     17.97 o
   1   1 -11     2189.52     2381.06     31.47 o
   2   1 -11      570.58      549.24     11.96 o
   3   1 -11     3784.65     3635.73     44.92 o
   4   1 -11      553.16      506.48      7.06 o
   5   1 -11      167.36      147.88     11.79 o
   6   1 -11       46.44       32.84     12.31 o
   7   1 -11      129.21      114.36     21.88 o
   1   2 -11      608.58      632.62     27.19 o
   2   2 -11     1449.84     1425.24     47.57 o
   3   2 -11     2172.25     2073.62     11.96 o
   4   2 -11     1314.35     1311.93     27.29 o
   5   2 -11      164.97      166.62     15.66 o
   6   2 -11       18.19       28.46     20.43 o
   1   3 -11      202.78      221.98      9.24 o
   2   3 -11     1562.82     1623.52     13.36 o
   3   3 -11       13.95       12.34      4.93 o
   4   3 -11     1594.12     1506.29     15.82 o
   5   3 -11       81.39       74.68     18.38 o
   6   3 -11      150.43      122.07     21.70 o
   1   4 -11      264.75      288.76     14.99 o
   2   4 -11       35.64       31.22      7.84 o
   3   4 -11     1244.36     1177.54     54.13 o
   4   4 -11      171.01      162.64     10.83 o
   5   4 -11      114.38      123.03     19.73 o
   6   4 -11        5.25       10.75     21.19 o
   1   5 -11       82.35       75.55      6.49 o
   2   5 -11      283.91      283.57     13.80 o
   3   5 -11      499.20      481.51     11.96 o
   4   5 -11      342.88      291.18     12.32 o
   5   5 -11       14.30       13.82     16.08 o
   1   6 -11        0.90        1.93      9.62 o
   2   6 -11      137.41      165.58      8.60 o
   3   6 -11       60.04       44.80      9.25 o
   4   6 -11       27.80       20.81     11.83 o
   5   6 -11        6.86        5.02     12.61 o
   1   7 -11       18.59       21.47     11.27 o
   2   7 -11       15.90       12.65     11.72 o
   3   7 -11      163.75      154.78     12.99 o
   4   7 -11        2.15        4.70     13.10 o
   1   8 -11       16.01       26.23     12.62 o
   2   8 -11       15.52       12.09     12.69 o
   0   0 -10     8886.54     8895.24     63.71 o
   2   0 -10     2122.11     2133.37     27.64 o
   4   0 -10     1223.82     1145.88     19.21 o
   6   0 -10      335.10      363.22     20.84 o
   0   1 -10      727.21      706.22      6.94 o
   1   1 -10     6481.75     6755.97     81.88 o
   2   1 -10      361.37      343.58      5.39 o
   3   1 -10       43.24       61.76      8.96 o
   4   1 -10       49.29       42.63      5.13 o
   5   1 -10     2079.48     2060.24     32.19 o
   6   1 -10      126.28      130.00     12.92 o
   7   1 -10       33.86       56.26     21.50 o
   0   2 -10     2156.05     2037.11     13.86 o
   1   2 -10     2722.87     2708.95     23.91 o
   2   2 -10      598.33      587.71     10.59 o
   3   2 -10      154.59      181.20      8.42 o
   4   2 -10      395.15      393.36     11.24 o
   5   2 -10      524.69      524.05     18.41 o
   6   2 -10       71.47       74.83     20.25 o
   7   2 -10       13.61       10.29     22.40 o
   0   3 -10     1402.86     1382.21     16.27 o
   1   3 -10      210.14      212.44      5.26 o
   2   3 -10      735.98      737.85     58.45 o
   3   3 -10       97.75      101.79      5.04 o
   4   3 -10      124.94      158.20     10.12 o
   5   3 -10      173.29      206.99     19.77 o
   6   3 -10      376.49      363.92     23.21 o
   0   4 -10     1804.19     1888.64     36.01 o
   1   4 -10     1216.56     1189.02      9.27 o
   2   4 -10       18.03       23.71      7.62 o
   3   4 -10      188.70      239.99     33.36 o
   4   4 -10        9.75       15.19     10.37 o
   5   4 -10      321.62      351.30     21.64 o
   6   4 -10       31.19       31.56     21.06 o
   0   5 -10      160.51      155.63      6.99 o
   1   5 -10      231.05      231.44     14.81 o
   2   5 -10       78.10       74.01      7.68 o
   3   5 -10      359.13      347.87     11.21 o
   4   5 -10       43.82       56.63     10.90 o
   5   5 -10       56.87       61.95     12.65 o
   0   6 -10     1254.60     1221.76     21.00 o
   1   6 -10       19.01        3.86      9.30 o
   2   6 -10       74.89       84.18      8.37 o
   3   6 -10       76.35       77.81      9.34 o
   4   6 -10       40.67       51.03     11.53 o
   5   6 -10       19.31       24.24     12.91 o
   0   7 -10       12.89       15.15     15.41 o
   1   7 -10       62.51       68.72     11.62 o
   2   7 -10        3.25        5.01     11.32 o
   3   7 -10      197.69      182.86     13.10 o
   4   7 -10       25.11        9.32     12.80 o
   0   8 -10      190.79      156.13     19.68 o
   1   8 -10       19.98       20.16     12.25 o
   2   8 -10       23.25       29.09     12.77 o
   2   0  -9     5225.58     5047.94     73.14 o
   4   0  -9     1107.84     1145.31     26.71 o
   6   0  -9       12.13       22.29     18.11 o
   1   1  -9     1862.87     1922.63     28.41 o
   2   1  -9     1286.38     1203.22     16.07 o
   3   1  -9     4882.95     4588.71     84.63 o
   4   1  -9      153.25      154.95      5.38 o
   5   1  -9      209.62      258.50     12.23 o
   6   1  -9       13.52       19.12     12.47 o
   7   1  -9       74.62       62.78     21.64 o
   1   2  -9      491.23      477.80      6.05 o
   2   2  -9     1531.37     1444.86     34.90 o
   3   2  -9     2794.25     2648.32     11.66 o
   4   2  -9      208.45      203.58      9.35 o
   5   2  -9       34.45       46.09     10.07 o
   6   2  -9       11.13       19.81     20.14 o
   7   2  -9       51.66       35.77     22.39 o
   1   3  -9        7.50        6.02      4.97 o
   2   3  -9     3052.18     3006.93     66.81 o
   3   3  -9      241.88      247.19      5.71 o
   4   3  -9      309.08      309.87     10.79 o
   5   3  -9        7.44        5.45     17.75 o
   6   3  -9       51.36       68.81     21.47 o
   1   4  -9      425.56      426.08      6.86 o
   2   4  -9       41.89       40.52      7.08 o
   3   4  -9     1619.62     1630.81     43.64 o
   4   4  -9      237.42      235.00     11.31 o
   5   4  -9        8.07       18.86     19.20 o
   6   4  -9        7.62       25.70     20.61 o
   1   5  -9      405.47      442.79      7.78 o
   2   5  -9      458.82      468.85     12.91 o
   3   5  -9      890.16      871.31     13.94 o
   4   5  -9       61.14       52.98     10.92 o
   5   5  -9       18.25       28.44     12.39 o
   1   6  -9       81.92       67.18      9.60 o
   2   6  -9      126.75      139.50      8.47 o
   3   6  -9       99.25       85.76      8.91 o
   4   6  -9      289.93      242.39     13.79 o
   5   6  -9        1.60        7.26     12.81 o
   1   7  -9      182.27      188.75     11.93 o
   2   7  -9       16.51       12.31     11.58 o
   3   7  -9      419.09      395.03     13.88 o
   4   7  -9       13.42       11.42     12.50 o
   1   8  -9       12.16        7.66     12.05 o
   2   8  -9       11.41       21.27     12.68 o
   3   8  -9        4.21       12.24     16.80 o
   0   0  -8    19211.05    18867.24    195.58 o
   2   0  -8      256.98      284.20     13.29 o
   4   0  -8      677.58      724.70     28.84 o
   6   0  -8      176.30      207.06     19.33 o
   0   1  -8     5072.23     4925.30     16.24 o
   1   1  -8     5766.76     5705.62     49.07 o
   2   1  -8      277.08      278.09      4.43 o
   3   1  -8      104.02      110.82      6.91 o
   4   1  -8      340.04      322.48      6.92 o
   5   1  -8      724.48      739.89     14.18 o
   6   1  -8      116.68      122.96     12.91 o
   7   1  -8       97.51       93.64     22.18 o
   0   2  -8     3512.79     3658.81     11.76 o
   1   2  -8     1491.62     1453.34     34.24 o
   2   2  -8      133.37      133.68      3.99 o
   3   2  -8      217.91      213.90     13.42 o
   4   2  -8      229.60      232.76      9.06 o
   5   2  -8      253.52      257.01     13.26 o
   6   2  -8       64.30       67.54     19.91 o
   7   2  -8       52.88       40.63     22.35 o
   0   3  -8     9329.54     9371.67     21.32 o
   1   3  -8      282.22      311.65      6.33 o
   2   3  -8      492.68      519.87     41.63 o
   3   3  -8      239.96      233.84      5.43 o
   4   3  -8      955.04      941.46     19.84 o
   5   3  -8       10.77       17.12     18.33 o
   6   3  -8      320.71      332.33     22.67 o
   0   4  -8      666.40      672.84     13.76 o
   1   4  -8      870.12      832.82      9.81 o
   2   4  -8       38.07       30.50      7.13 o
   3   4  -8      120.25      138.24     19.50 o
   4   4  -8        4.96       15.78     10.13 o
   5   4  -8      145.06      161.92     20.05 o
   6   4  -8        1.42        8.98     21.17 o
   0   5  -8     1179.45     1101.58     21.10 o
   1   5  -8       73.10       69.43      6.11 o
   2   5  -8       34.44       41.60      7.13 o
   3   5  -8      352.30      327.58     11.17 o
   4   5  -8      188.78      186.57     11.58 o
   5   5  -8       99.52      107.92     12.87 o
   0   6  -8      992.79      981.37     19.14 o
   1   6  -8       35.92       15.34      9.32 o
   2   6  -8       26.22       39.51      7.96 o
   3   6  -8        2.24       -0.04     10.07 o
   4   6  -8        9.14       11.50     11.26 o
   5   6  -8        6.30        5.66     12.62 o
   0   7  -8       65.37       65.43     16.20 o
   1   7  -8       12.04       19.76     11.00 o
   2   7  -8       14.00       16.18     11.30 o
   3   7  -8      150.00      142.48     12.40 o
   4   7  -8        7.14       16.35     12.35 o
   0   8  -8      141.35      113.77     18.80 o
   1   8  -8        7.18        7.09     11.93 o
   2   8  -8       20.25       25.87     12.62 o
   3   8  -8       10.70        8.56     16.75 o
   2   0  -7     8084.67     7957.33     15.86 o
   4   0  -7      942.44      978.26     17.69 o
   6   0  -7        3.67       40.37     18.13 o
   1   1  -7     6299.27     6486.55     52.91 o
   2   1  -7     2477.52     2383.40     37.23 o
   3   1  -7     2972.07     2809.20     49.98 o
   4   1  -7      290.88      275.68      5.49 o
   5   1  -7      291.62      329.25     12.21 o
   6   1  -7        1.19       15.42     12.69 o
   7   1  -7       77.31       80.80     21.65 o
   1   2  -7     1486.57     1495.92      9.08 o
   2   2  -7     1650.97     1551.53     45.12 o
   3   2  -7     1573.39     1508.24      9.05 o
   4   2  -7      221.20      229.48      9.14 o
   5   2  -7      125.26      132.69     10.83 o
   6   2  -7        1.44       17.42     19.83 o
   7   2  -7       35.73       61.42     22.33 o
   1   3  -7      881.75      954.18     16.08 o
   2   3  -7     6088.74     6034.53    124.62 o
   3   3  -7      427.38      412.78      8.65 o
   4   3  -7      808.11      827.32     12.84 o
   5   3  -7       74.69       70.71     17.91 o
   6   3  -7        3.03       53.40     21.43 o
   1   4  -7      761.82      738.60      9.20 o
   2   4  -7      396.14      423.50     11.27 o
   3   4  -7      758.83      686.81     11.53 o
   4   4  -7      125.63      138.05     10.72 o
   5   4  -7       60.05       48.38     19.31 o
   6   4  -7       21.77       23.65     20.94 o
   1   5  -7       18.35       25.66      5.99 o
   2   5  -7     1041.54      980.27     42.90 o
   3   5  -7       25.30       24.91      9.54 o
   4   5  -7      147.52      143.60     11.47 o
   5   5  -7       11.96       18.02     12.48 o
   1   6  -7       51.45       33.42      9.25 o
   2   6  -7      549.36      565.61     18.06 o
   3   6  -7       33.08       10.65      9.98 o
   4   6  -7      173.04      145.06     12.17 o
   5   6  -7        0.48        7.29     12.87 o
   1   7  -7       11.89       27.73     10.90 o
   2   7  -7       33.30       40.06     11.45 o
   3   7  -7       25.42       27.56     11.64 o
   4   7  -7        1.97       -0.51     12.05 o
   1   8  -7        1.81        1.80     11.72 o
   2   8  -7      149.63      143.34     13.18 o
   3   8  -7        7.67        4.32     11.98 o
   0   0  -6     2807.72     2951.38      9.55 o
   2   0  -6      510.45      638.26      6.30 o
   4   0  -6      566.68      551.69     15.79 o
   6   0  -6      519.13      541.75     21.44 o
   0   1  -6     4759.31     4775.44     15.32 o
   1   1  -6    11764.64    11624.38     64.95 o
   2   1  -6      363.60      368.75      8.53 o
   3   1  -6      963.98      986.89     10.24 o
   4   1  -6      238.93      224.92      6.90 o
   5   1  -6      992.95     1005.96     15.23 o
   6   1  -6      107.19      121.93     12.98 o
   7   1  -6      122.75      137.22     22.52 o
   0   2  -6     1112.56     1109.72      7.27 o
   1   2  -6     2927.75     2886.90     79.71 o
   2   2  -6       95.33      106.18      6.05 o
   3   2  -6       47.08       60.10      9.73 o
   4   2  -6      123.48      138.70      8.81 o
   5   2  -6      214.85      223.64     11.45 o
   6   2  -6      168.85      193.20     20.96 o
   7   2  -6       45.52       53.40     23.04 o
   0   3  -6     8803.98     8732.26     36.15 o
   1   3  -6      206.37      203.45     12.12 o
   2   3  -6      771.28      779.66     13.93 o
   3   3  -6       13.25       20.11      4.34 o
   4   3  -6      661.61      683.01     12.39 o
   5   3  -6       30.96       39.68     18.08 o
   6   3  -6      275.07      277.05     22.10 o
   0   4  -6        3.62        9.55      4.84 o
   1   4  -6     1664.70     1669.89     25.32 o
   2   4  -6      269.04      262.95      8.41 o
   3   4  -6       45.74       67.65      9.63 o
   4   4  -6       69.87       71.69     10.11 o
   5   4  -6      139.95      173.50     19.44 o
   6   4  -6       22.96       48.73     21.89 o
   0   5  -6     1236.38     1129.47     17.38 o
   1   5  -6     1075.42     1089.05      9.52 o
   2   5  -6       63.68       73.32     11.78 o
   3   5  -6      281.31      291.89     10.94 o
   4   5  -6      142.85      147.62     11.46 o
   5   5  -6      110.00      125.24     12.70 o
   6   5  -6       37.00       35.34     21.61 o
   0   6  -6       56.30       72.68     13.18 o
   1   6  -6       98.77       80.90      9.37 o
   2   6  -6      192.59      231.14     11.17 o
   3   6  -6       16.47       10.83     10.04 o
   4   6  -6      136.37      147.80     12.11 o
   5   6  -6       26.89       19.77     12.92 o
   0   7  -6       32.07       21.17     14.97 o
   1   7  -6      378.27      395.27     12.87 o
   2   7  -6       18.75       20.30     11.11 o
   3   7  -6      209.78      183.06     12.16 o
   4   7  -6        3.85        4.78     11.89 o
   0   8  -6        8.23        3.04     17.62 o
   1   8  -6       13.28       12.66     11.83 o
   2   8  -6       42.77       50.21     12.79 o
   3   8  -6        7.39       -2.85     11.66 o
   2   0  -5     4035.46     3959.70     84.19 o
   4   0  -5     1942.36     1972.29     23.71 o
   6   0  -5      358.02      350.68     19.87 o
   1   1  -5    10630.84    10610.67     42.21 o
   2   1  -5      291.99      276.77      5.03 o
   3   1  -5     5540.34     5280.22     19.60 o
   4   1  -5      245.97      252.83     15.99 o
   5   1  -5       47.77      122.35     14.93 o
   6   1  -5       15.24       34.74     12.58 o
   7   1  -5       89.09      103.98     21.91 o
   1   2  -5     2946.21     3125.70     16.59 o
   2   2  -5      641.66      628.79     15.58 o
   3   2  -5     1618.27     1575.86      9.30 o
   4   2  -5      524.86      532.99     22.36 o
   5   2  -5      104.48      141.40     32.32 o
   6   2  -5      148.22      159.67     20.78 o
   7   2  -5       26.69       57.97     22.32 o
   1   3  -5      699.04      728.20      8.20 o
   2   3  -5      746.59      725.44     21.90 o
   3   3  -5      266.42      256.18      5.36 o
   4   3  -5      535.95      567.01     46.81 o
   5   3  -5       26.77       35.43     18.68 o
   6   3  -5       50.88       92.18     21.00 o
   1   4  -5      840.34      873.08     13.57 o
   2   4  -5     1371.62     1384.20     12.28 o
   3   4  -5      938.05      889.20     32.04 o
   4   4  -5       60.54       63.86     10.17 o
   5   4  -5       77.34      100.86     19.39 o
   6   4  -5       10.17       30.41     20.92 o
   1   5  -5      143.51      165.35     11.38 o
   2   5  -5      165.99      186.84     11.32 o
   3   5  -5      403.27      405.27     11.65 o
   4   5  -5       34.34       53.57     10.90 o
   5   5  -5       81.57      103.96     19.81 o
   6   5  -5       19.63       29.45     21.84 o
   1   6  -5        5.03        7.32      8.91 o
   2   6  -5     1067.95     1047.71     16.80 o
   3   6  -5       58.66       40.43     10.13 o
   4   6  -5       68.08       73.83     11.63 o
   5   6  -5        9.19        8.58     12.70 o
   1   7  -5      101.51      105.89     11.34 o
   2   7  -5       27.34       17.24     10.93 o
   3   7  -5      184.57      155.97     11.81 o
   4   7  -5        9.96        5.27     11.62 o
   5   7  -5       29.86       27.83     19.97 o
   1   8  -5       31.17       42.16     11.97 o
   2   8  -5      232.53      198.96     13.04 o
   3   8  -5        4.18        3.77     11.64 o
   0   0  -4     8539.34     7973.44     49.81 o
   2   0  -4     6159.56     5844.14     24.20 o
   4   0  -4     1163.62     1069.10     21.09 o
   6   0  -4      347.79      399.17     20.80 o
   0   1  -4     1795.45     1878.62     23.94 o
   1   1  -4    14029.80    14057.40     19.66 o
   2   1  -4      455.26      449.68      7.23 o
   3   1  -4      630.42      642.46     10.26 o
   4   1  -4      341.87      306.53     11.06 o
   5   1  -4     1164.59     1172.32     16.36 o
   6   1  -4       72.77       66.55     12.68 o
   7   1  -4       58.41      109.71     22.21 o
   0   2  -4     1953.93     1932.37     19.66 o
   1   2  -4      439.59      430.08      7.76 o
   2   2  -4      859.48      817.98     36.52 o
   3   2  -4        9.66       58.91     20.14 o
   4   2  -4      398.53      406.41     32.80 o
   5   2  -4      687.00      618.84     31.59 o
   6   2  -4       55.18       56.08     20.92 o
   7   2  -4       41.03       77.38     22.42 o
   0   3  -4     3481.79     3665.79     12.29 o
   1   3  -4      673.20      700.45      7.43 o
   2   3  -4     1000.84      854.90     36.79 o
   3   3  -4      120.76      121.55      4.94 o
   4   3  -4      998.63      959.45     22.97 o
   5   3  -4      174.34      150.40     20.59 o
   6   3  -4      192.00      212.18     21.99 o
   0   4  -4      122.04      111.08      7.18 o
   1   4  -4      156.60      146.16     10.80 o
   2   4  -4      466.75      432.16     25.08 o
   3   4  -4        4.06       44.32     28.03 o
   4   4  -4        0.49       -2.88      9.73 o
   5   4  -4      503.77      466.31     22.15 o
   6   4  -4       47.47       64.47     20.96 o
   0   5  -4      431.53      412.70     12.73 o
   1   5  -4      416.38      419.69     11.49 o
   2   5  -4      230.02      233.77     15.34 o
   3   5  -4       20.33       25.44      9.79 o
   4   5  -4      260.39      276.19     11.88 o
   5   5  -4       76.70       75.48     19.41 o
   6   5  -4       37.86       47.08     21.31 o
   0   6  -4      354.84      351.67     15.15 o
   1   6  -4       34.62       47.77      9.21 o
   2   6  -4      444.62      438.64     17.85 o
   3   6  -4        0.62        5.05     10.03 o
   4   6  -4       21.24       50.57     11.86 o
   5   6  -4       38.70       34.42     12.60 o
   0   7  -4        6.32       17.33     14.91 o
   1   7  -4      100.61       94.92     10.96 o
   2   7  -4       38.38       27.50     10.88 o
   3   7  -4        6.88       13.68     10.74 o
   4   7  -4        5.24        3.63     11.64 o
   5   7  -4       28.02       33.72     19.84 o
   0   8  -4       70.54       55.30     17.78 o
   1   8  -4       49.39       45.67     13.51 o
   2   8  -4       68.59       63.45     12.30 o
   3   8  -4        5.11        3.53     11.65 o
   0   9  -4       15.25       25.81     17.61 o
   1   9  -4       27.48       31.80     18.38 o
   2   0  -3    11134.67     9968.47     30.53 o
   4   0  -3     2189.03     2059.64     25.03 o
   6   0  -3       64.91       99.11     20.91 o
   1   1  -3      565.53      572.38      8.82 o
   2   1  -3     2241.71     2220.13     35.38 o
   3   1  -3     4001.16     3893.85     24.00 o
   4   1  -3      608.02      589.21     12.17 o
   5   1  -3        0.11       45.77     12.54 o
   6   1  -3       13.78       15.54     13.07 o
   7   1  -3      187.23      185.43     23.32 o
   1   2  -3    10400.64    10617.55     65.93 o
   2   2  -3     4471.76     4609.19    107.64 o
   3   2  -3     3210.27     3127.48     16.48 o
   4   2  -3      613.62      645.77     11.42 o
   5   2  -3       15.28       52.70     30.33 o
   6   2  -3       40.69       36.75     21.94 o
   7   2  -3       69.80      102.21     23.59 o
   1   3  -3      236.09      256.37      6.66 o
   2   3  -3     5203.72     5377.42     54.74 o
   3   3  -3      153.72      160.52      5.05 o
   4   3  -3     1496.38     1467.45     25.45 o
   5   3  -3       27.72        4.56     19.74 o
   6   3  -3       53.07       43.00     22.22 o
   1   4  -3     3208.88     3368.09     16.18 o
   2   4  -3      247.14      251.15     16.75 o
   3   4  -3     1639.34     1597.72     51.06 o
   4   4  -3       83.78       64.91     10.01 o
   5   4  -3        8.46        6.60     21.06 o
   6   4  -3       10.88       40.77     21.39 o
   1   5  -3      324.34      298.12      8.35 o
   2   5  -3     1114.01     1178.98     44.04 o
   3   5  -3      193.62      216.81     10.53 o
   4   5  -3      226.60      231.35     13.44 o
   5   5  -3       36.91       45.83     19.96 o
   6   5  -3       29.90       50.03     21.21 o
   1   6  -3       78.50       99.04      9.66 o
   2   6  -3       62.87       80.64     10.04 o
   3   6  -3       47.24       42.29     10.32 o
   4   6  -3      102.64       93.88     11.88 o
   5   6  -3        7.38       12.75     12.63 o
   1   7  -3       90.55       99.17     10.93 o
   2   7  -3       13.53       11.61     10.72 o
   3   7  -3       75.01       77.23     10.94 o
   4   7  -3        2.62        8.45     11.58 o
   5   7  -3       16.13       15.61     19.60 o
   1   8  -3       40.52       47.57     11.82 o
   2   8  -3       16.74       15.02     11.64 o
   3   8  -3       35.58       29.56     11.77 o
   1   9  -3       20.97       18.32     12.95 o
   2   0  -2      902.50      886.79     12.70 o
   4   0  -2      852.10      860.80     21.42 o
   6   0  -2      876.34      880.86     25.63 o
   0   1  -2     1825.34     1455.07      5.52 o
   1   1  -2    19134.68    18213.45    338.83 o
   2   1  -2      852.18      864.19      8.73 o
   3   1  -2      179.77      171.05      9.50 o
   4   1  -2       67.37       50.51     10.12 o
   5   1  -2      877.07      852.69     15.77 o
   6   1  -2       45.29       52.38     13.81 o
   7   1  -2      104.78       95.66     22.89 o
   0   2  -2     1987.41     1948.11     20.89 o
   1   2  -2    21939.49    22235.76    393.45 o
   2   2  -2      186.82      191.49      4.94 o
   3   2  -2      136.71      153.17      7.97 o
   4   2  -2      253.17      273.02     10.96 o
   5   2  -2      571.89      541.97     23.50 o
   6   2  -2      351.91      318.69     24.40 o
   7   2  -2       34.37       32.03     22.61 o
   0   3  -2     4241.99     3978.90     13.59 o
   1   3  -2     3037.83     3355.50     39.05 o
   2   3  -2     2040.74     1851.07    133.84 o
   3   3  -2        5.80        7.07      4.63 o
   4   3  -2      165.37      144.51     19.26 o
   5   3  -2       90.01       65.70     19.85 o
   6   3  -2      115.18      119.13     22.63 o
   0   4  -2     1013.51     1075.92     42.07 o
   1   4  -2     8564.28     8676.17     21.22 o
   2   4  -2       29.68       18.07     11.35 o
   3   4  -2       75.61      110.61     30.65 o
   4   4  -2       22.65       17.27     13.11 o
   5   4  -2      305.60      303.34     22.54 o
   6   4  -2        9.39        8.86     22.13 o
   0   5  -2      808.12      779.68     14.95 o
   1   5  -2      531.58      530.54     15.38 o
   2   5  -2      525.34      504.50     19.49 o
   3   5  -2       19.50       20.97     16.57 o
   4   5  -2       33.62       53.44     11.50 o
   5   5  -2       74.52       56.33     20.44 o
   6   5  -2       21.12       51.33     22.01 o
   0   6  -2      478.47      544.15     15.81 o
   1   6  -2      522.64      543.40     34.23 o
   2   6  -2       38.03       48.98      7.54 o
   3   6  -2        6.40       11.90     10.09 o
   4   6  -2       29.69       48.60     11.38 o
   5   6  -2        6.28        7.46     12.58 o
   0   7  -2       38.13       42.85     14.75 o
   1   7  -2      151.51      154.10     11.05 o
   2   7  -2       34.28       28.40     10.64 o
   3   7  -2        3.43        8.07     10.83 o
   4   7  -2        5.19        3.49     11.63 o
   5   7  -2       30.42       45.24     19.46 o
   0   8  -2      124.14       98.97     16.68 o
   1   8  -2       24.11       42.73     11.67 o
   2   8  -2        2.84        7.83     11.51 o
   3   8  -2        0.28        7.27     11.51 o
   0   9  -2        3.91       -1.15     16.91 o
   1   9  -2       31.29       27.83     13.12 o
   2   0  -1    10749.01    10452.92    193.40 o
   4   0  -1      622.67      578.57     18.99 o
   6   0  -1      175.49      206.23     21.78 o
   1   1  -1     6569.05     6964.25     51.16 o
   2   1  -1     1624.94     1505.78     17.94 o
   3   1  -1     4702.54     5084.60     74.01 o
   4   1  -1      191.55      184.03     12.11 o
   5   1  -1      200.41      206.47     14.20 o
   6   1  -1        9.99        4.50     13.79 o
   7   1  -1       23.41       39.64     22.99 o
   1   2  -1     2705.39     2892.39     11.26 o
   2   2  -1     2213.51     2054.64     76.56 o
   3   2  -1     1558.91     1463.10     23.78 o
   4   2  -1      147.26      152.00     10.20 o
   5   2  -1      167.16      166.21     17.56 o
   6   2  -1      112.71      125.78     22.94 o
   7   2  -1       13.64       25.01     24.29 o
   1   3  -1     1425.01     1560.40      9.94 o
   2   3  -1     3045.09     2804.62    111.71 o
   3   3  -1      397.22      456.16     12.81 o
   4   3  -1      514.42      522.33     22.87 o
   5   3  -1       29.00        3.39     20.03 o
   6   3  -1       31.98       14.94     22.81 o
   1   4  -1     1209.47     1333.13     42.08 o
   2   4  -1      408.67      439.77     10.14 o
   3   4  -1      648.00      552.03     10.83 o
   4   4  -1      173.45      173.00     11.03 o
   5   4  -1       96.97       77.91     21.41 o
   6   4  -1       24.19       10.89     22.23 o
   1   5  -1      356.41      357.81      9.37 o
   2   5  -1      222.66      228.42     18.88 o
   3   5  -1      474.24      459.05     11.34 o
   4   5  -1      110.58      111.34     24.48 o
   5   5  -1       27.40        9.69     20.71 o
   6   5  -1       11.75       18.76     21.40 o
   1   6  -1      105.50      106.32      9.38 o
   2   6  -1      695.42      705.10     20.70 o
   3   6  -1       13.83       20.83     10.25 o
   4   6  -1      116.72      116.85     11.88 o
   5   6  -1        3.74        7.29     12.33 o
   1   7  -1       43.09       56.71     10.61 o
   2   7  -1       49.34       73.47     11.31 o
   3   7  -1      154.81      142.35     11.66 o
   4   7  -1        2.30        1.23     11.57 o
   5   7  -1       10.30       11.14     20.07 o
   1   8  -1       17.25       15.61     11.24 o
   2   8  -1      110.92       92.41     11.61 o
   3   8  -1       62.72       58.68     11.96 o
   1   9  -1        4.53       17.33     12.76 o
   2   0   0     4099.61     3971.48     20.88 o
   4   0   0     3421.24     3638.05     32.59 o
   6   0   0      379.39      446.16     23.04 o
   0   1   0     4144.14     4661.54     11.69 o
   1   1   0    10959.13    10683.12     78.24 o
   2   1   0      248.93      226.63      5.86 o
   3   1   0     2006.99     2342.79     92.46 o
   4   1   0       83.47       59.33     10.68 o
   5   1   0      649.63      647.81     16.14 o
   6   1   0       71.57       73.72     14.00 o
   7   1   0        7.94        6.07     22.98 o
   0   2   0   133554.52   129374.44   2197.19 o
   1   2   0     5216.19     5531.56     14.85 o
   2   2   0     1398.60     1532.74     31.60 o
   3   2   0       64.36       54.30      8.12 o
   4   2   0     1173.62     1249.99     18.46 o
   5   2   0      235.90      217.70     12.85 o
   6   2   0      114.91      139.73     23.45 o
   7   2   0       81.67       99.47     24.58 o
   0   3   0     8806.33     9002.76    113.29 o
   1   3   0     1163.71     1378.59     31.49 o
   2   3   0      935.75     1061.21     29.60 o
   3   3   0      173.28      208.07      5.83 o
   4   3   0      233.60      226.87     20.40 o
   5   3   0       58.94       40.53     22.45 o
   6   3   0      191.63      160.63     23.42 o
   0   4   0      668.10      844.49     34.97 o
   1   4   0     3150.63     3298.01     31.91 o
   2   4   0        4.35       11.75      7.08 o
   3   4   0       45.06       82.87     25.03 o
   4   4   0        3.99       13.20     10.69 o
   5   4   0      105.59      110.57     20.71 o
   6   4   0        1.94       -8.50     23.46 o
   0   5   0     1687.42     1740.16     18.89 o
   1   5   0       40.07       53.23      5.46 o
   2   5   0      467.20      495.77     18.87 o
   3   5   0       46.78       47.01     19.00 o
   4   5   0       61.06       80.58     18.56 o
   5   5   0        5.71       -2.76     21.50 o
   6   5   0       41.69       33.15     22.32 o
   0   6   0      987.63     1104.21     18.96 o
   1   6   0      376.47      353.72     10.52 o
   2   6   0       45.11       65.10      9.14 o
   3   6   0       14.46       20.20     10.29 o
   4   6   0       20.16       35.48     14.46 o
   5   6   0        0.34       -2.64     18.94 o
   0   7   0       39.15       40.61     14.48 o
   1   7   0       79.09       86.86     10.64 o
   2   7   0      101.95       90.17     10.57 o
   3   7   0       53.27       40.12     11.14 o
   4   7   0        4.70        7.45     11.46 o
   5   7   0        2.28        9.50     19.06 o
   0   8   0       96.13      109.24     16.25 o
   1   8   0       25.94       19.34     11.11 o
   2   8   0        8.98       12.89     11.14 o
   3   8   0        6.20        3.50     11.90 o
   0   9   0        0.49        5.97     17.15 o
   1   9   0       28.22       25.82     12.93 o
   2   0   1    10642.93    10069.36     31.66 o
   4   0   1      928.34      971.36     21.77 o
   6   0   1      208.96      235.73     24.68 o
   1   1   1     8051.43     7398.58     84.70 o
   2   1   1     1647.10     1457.70      9.56 o
   3   1   1     5983.76     5670.72    122.88 o
   4   1   1      155.67      142.77     11.15 o
   5   1   1      172.65      170.84     14.43 o
   6   1   1       12.59        0.04     14.36 o
   7   1   1        7.10        9.12     23.17 o
   1   2   1     2120.59     2404.02     13.26 o
   2   2   1     2236.78     2141.98     57.58 o
   3   2   1     1583.81     1358.97     51.27 o
   4   2   1      263.75      307.16     11.86 o
   5   2   1      166.85      151.97     13.62 o
   6   2   1      130.84      122.61     26.19 o
   7   2   1       19.84       37.19     24.41 o
   1   3   1     1560.10     1766.12     43.24 o
   2   3   1     3092.74     2950.98     98.90 o
   3   3   1      494.75      580.55     13.06 o
   4   3   1      408.61      429.65     22.07 o
   5   3   1       27.53        7.56     22.00 o
   6   3   1       41.66       39.39     23.75 o
   1   4   1      982.92     1146.68     27.65 o
   2   4   1      391.83      407.68     17.85 o
   3   4   1      690.24      621.91     11.04 o
   4   4   1      159.90      162.08     10.93 o
   5   4   1       94.10       73.46     22.19 o
   6   4   1       25.42        7.29     22.51 o
   1   5   1      307.46      323.30      7.51 o
   2   5   1      230.62      243.56     14.36 o
   3   5   1      464.70      481.14     19.97 o
   4   5   1       86.89       89.22     16.21 o
   5   5   1       33.57       26.85     20.87 o
   6   5   1       15.90        8.12     22.88 o
   1   6   1      101.59       94.44      9.11 o
   2   6   1      668.53      667.12     18.04 o
   3   6   1       29.93       27.82     10.01 o
   4   6   1      109.00      110.59     13.02 o
   5   6   1        3.46        5.21     20.60 o
   1   7   1       35.21       49.22     10.47 o
   2   7   1       49.60       66.84     10.34 o
   3   7   1      161.94      157.24     11.61 o
   4   7   1        2.18       -0.60     11.43 o
   5   7   1       11.55        6.46     19.37 o
   1   8   1       14.66        9.76     10.95 o
   2   8   1      105.06       92.85     11.53 o
   3   8   1       57.51       64.14     12.29 o
   1   9   1        2.99        4.77     17.25 o
   2   0   2      686.08      665.24     10.79 o
   4   0   2     1148.40     1074.66     21.01 o
   6   0   2      882.80      962.42     27.96 o
   0   1   2     1562.94     1527.72      6.17 o
   1   1   2    15763.82    15505.89    325.33 o
   2   1   2      799.47      776.76     35.36 o
   3   1   2      143.05      174.64      8.57 o
   4   1   2       83.08       68.67     10.53 o
   5   1   2      891.68      872.64     31.59 o
   6   1   2       57.36       61.45     15.47 o
   7   1   2       94.50       96.76     23.07 o
   0   2   2     1344.58     1543.34      9.85 o
   1   2   2    20644.41    20692.14    208.32 o
   2   2   2      161.21      162.86     11.08 o
   3   2   2      123.05      143.28      8.12 o
   4   2   2      358.01      362.00     19.57 o
   5   2   2      587.20      583.20     15.48 o
   6   2   2      358.88      374.10     26.82 o
   7   2   2       32.94       49.09     24.19 o
   0   3   2     3606.58     3824.26     51.55 o
   1   3   2     2761.68     3225.26     18.20 o
   2   3   2     1886.79     1724.64     75.56 o
   3   3   2        8.29       18.55      5.30 o
   4   3   2      212.79      214.83     20.89 o
   5   3   2       74.59       70.91     21.10 o
   6   3   2      147.10      186.85     26.41 o
   0   4   2     1145.97     1204.28     12.99 o
   1   4   2     7861.38     8459.10     84.36 o
   2   4   2       21.80       23.48      6.73 o
   3   4   2       64.99      120.73     27.15 o
   4   4   2       20.75       21.25     18.97 o
   5   4   2      317.44      349.47     25.59 o
   6   4   2        7.57       12.70     23.23 o
   0   5   2      646.15      633.94     13.41 o
   1   5   2      657.31      708.43      7.88 o
   2   5   2      475.80      492.28      8.67 o
   3   5   2       18.35       27.67     13.02 o
   4   5   2       44.83       73.27     11.35 o
   5   5   2      104.73       85.79     21.88 o
   6   5   2       24.36       18.23     23.60 o
   0   6   2      549.73      595.26     15.82 o
   1   6   2      466.51      540.53     94.58 o
   2   6   2       27.15       38.75      9.21 o
   3   6   2        5.58        6.78      9.49 o
   4   6   2       36.39       51.97     14.77 o
   5   6   2        9.56        2.57     20.78 o
   0   7   2       37.65       44.10     14.14 o
   1   7   2      183.40      184.96     10.81 o
   2   7   2       35.45       25.76     10.07 o
   3   7   2        4.39       18.33     10.39 o
   4   7   2        4.86        7.32     11.34 o
   5   7   2       44.04       51.00     20.16 o
   0   8   2      102.99       83.84     15.36 o
   1   8   2       27.34       42.32     11.23 o
   2   8   2        1.25        4.13     10.82 o
   3   8   2        0.32        0.16     11.46 o
   1   9   2       36.27       19.08     17.82 o
   2   0   3    10513.16    10232.12     30.62 o
   4   0   3     2281.93     2286.50     26.06 o
   6   0   3       84.53      174.19     23.97 o
   1   1   3      252.52      289.76      6.58 o
   2   1   3     2705.41     2611.50     91.74 o
   3   1   3     3867.30     3816.38    120.55 o
   4   1   3      608.61      540.90     12.63 o
   5   1   3        5.44       58.94     14.01 o
   6   1   3       13.91        8.39     15.05 o
   7   1   3      222.56      187.84     26.57 o
   1   2   3     9455.88    10324.37     56.85 o
   2   2   3     4359.23     4533.55    106.00 o
   3   2   3     3133.99     2958.85     41.01 o
   4   2   3      669.48      648.42     27.12 o
   5   2   3       34.15       65.16     13.44 o
   6   2   3       51.55       80.35     24.42 o
   7   2   3       73.87       71.09     24.86 o
   1   3   3      218.44      244.16      7.67 o
   2   3   3     6404.82     6110.77    151.28 o
   3   3   3      133.18      127.38      7.21 o
   4   3   3     1493.94     1541.94     27.70 o
   5   3   3       29.12       32.55     21.37 o
   6   3   3       53.96       66.00     25.43 o
   1   4   3     2801.63     3170.98     45.99 o
   2   4   3      225.09      234.50      9.13 o
   3   4   3     1623.40     1662.70     27.31 o
   4   4   3       64.53       46.43     19.64 o
   5   4   3       17.37       28.66     22.16 o
   6   4   3       11.62       12.86     24.34 o
   1   5   3      323.59      321.98      7.36 o
   2   5   3     1381.66     1487.15     29.40 o
   3   5   3      206.18      199.94      9.94 o
   4   5   3      224.91      236.34     12.05 o
   5   5   3       27.30       38.32     24.15 o
   6   5   3       31.00       26.55     23.10 o
   1   6   3       62.88       67.96      8.48 o
   2   6   3       16.75       34.52      7.18 o
   3   6   3       57.70       49.22      9.97 o
   4   6   3       79.76       73.75     15.93 o
   5   6   3        7.67        9.32     20.62 o
   1   7   3       95.03      107.52     10.13 o
   2   7   3       14.01        7.79      9.45 o
   3   7   3       70.63       76.49     10.34 o
   4   7   3        2.69        3.45     11.33 o
   5   7   3       12.51        5.57     19.63 o
   1   8   3       37.17       43.98     10.98 o
   2   8   3        9.54       10.61     11.01 o
   3   8   3       30.61       32.51     16.17 o
   2   0   4     5820.68     5670.81     23.13 o
   4   0   4     1086.59     1071.38     20.78 o
   6   0   4      329.80      364.64     25.23 o
   0   1   4     2068.96     2017.77      6.09 o
   1   1   4    14204.47    14143.57    131.49 o
   2   1   4      394.88      374.85     16.55 o
   3   1   4      689.67      779.81     17.97 o
   4   1   4      351.63      306.95     11.24 o
   5   1   4     1066.89     1059.47     19.42 o
   6   1   4       73.05       62.61     15.38 o
   7   1   4       72.74      129.43     27.58 o
   0   2   4     1259.35     1413.66      9.08 o
   1   2   4      802.70      753.95     33.22 o
   2   2   4      838.35      845.57     20.53 o
   3   2   4       15.54       48.32      7.54 o
   4   2   4      372.45      347.97     19.45 o
   5   2   4      743.35      653.63     16.18 o
   6   2   4       52.77       49.48     24.74 o
   7   2   4       36.25       53.76     27.34 o
   0   3   4     4065.72     4152.35     57.32 o
   1   3   4      726.19      787.51     16.25 o
   2   3   4      798.56      776.09     20.03 o
   3   3   4      132.97      138.30      5.63 o
   4   3   4     1038.46     1038.14     24.00 o
   5   3   4      148.80      151.78     23.05 o
   6   3   4      191.92      213.16     26.13 o
   0   4   4      106.38      102.31      4.54 o
   1   4   4      242.71      249.04     26.61 o
   2   4   4      434.25      386.75      8.19 o
   3   4   4        5.85       58.00     28.42 o
   4   4   4        0.05       -4.25     19.02 o
   5   4   4      552.19      536.86     26.18 o
   6   4   4       46.44       49.36     25.99 o
   0   5   4      535.53      562.29     12.79 o
   1   5   4      338.46      374.16      9.52 o
   2   5   4      168.92      180.91      7.53 o
   3   5   4       20.28       22.75      9.13 o
   4   5   4      277.96      290.11     12.24 o
   5   5   4      110.24      101.56     24.00 o
   6   5   4       36.91       53.44     23.68 o
   0   6   4      269.65      297.56     13.90 o
   1   6   4       19.86       28.10      8.19 o
   2   6   4      395.55      401.15     10.56 o
   3   6   4        0.19        1.82     10.07 o
   4   6   4       20.87       49.52     11.89 o
   5   6   4       42.40       20.44     20.18 o
   0   7   4        6.53       15.04     13.32 o
   1   7   4       67.05       57.87      9.58 o
   2   7   4       39.89       30.89      9.43 o
   3   7   4        7.60       14.48      9.92 o
   4   7   4        5.67       -1.32     11.08 o
   5   7   4       42.86       21.96     21.29 o
   0   8   4       52.30       31.81     14.13 o
   1   8   4       58.06       66.95     10.87 o
   2   8   4       60.19       56.43     15.89 o
   3   8   4        5.07        4.03     15.44 o
   2   0   5     3945.07     3870.24     19.59 o
   4   0   5     1968.32     2101.63     25.16 o
   6   0   5      333.12      297.81     24.66 o
   1   1   5    11560.18    10980.46     24.42 o
   2   1   5      230.80      195.07      6.03 o
   3   1   5     5511.26     5206.68     95.00 o
   4   1   5      247.99      238.40     16.64 o
   5   1   5       69.83      128.44     13.00 o
   6   1   5       15.40       12.53     15.53 o
   7   1   5       86.77      120.71     26.62 o
   1   2   5     3265.17     3202.04     60.41 o
   2   2   5      917.04      896.76     24.90 o
   3   2   5     1555.48     1568.23     13.67 o
   4   2   5      555.74      517.15     14.01 o
   5   2   5       83.31      112.32     13.70 o
   6   2   5      138.42      115.70     25.74 o
   7   2   5       22.38       26.81     27.13 o
   1   3   5      732.49      704.55     52.72 o
   2   3   5      576.85      523.47      5.15 o
   3   3   5      231.57      227.13      9.58 o
   4   3   5      549.75      561.20     21.64 o
   5   3   5       28.12       35.05     21.85 o
   6   3   5       49.79       71.31     25.70 o
   1   4   5      956.17     1063.90     13.91 o
   2   4   5     1273.42     1302.00     11.57 o
   3   4   5      908.64      896.16     27.55 o
   4   4   5       44.52       37.03     19.56 o
   5   4   5       64.78       80.60     23.64 o
   6   4   5       10.27        6.58     24.52 o
   1   5   5      186.47      222.86      7.97 o
   2   5   5      136.85      149.65      8.24 o
   3   5   5      485.68      484.49     11.44 o
   4   5   5       40.94       53.48     11.19 o
   5   5   5       83.17       78.99     22.84 o
   6   5   5       16.97       11.65     25.26 o
   1   6   5        2.63        2.49      7.73 o
   2   6   5      896.91      897.56     14.58 o
   3   6   5       61.85       45.41      9.97 o
   4   6   5       46.77       52.88     12.01 o
   5   6   5        9.14       12.69     21.21 o
   1   7   5      130.20      135.84     14.34 o
   2   7   5       27.38       17.83      9.02 o
   3   7   5      223.15      190.45     10.95 o
   4   7   5        9.98       11.73     15.42 o
   5   7   5       30.77       15.17     21.37 o
   1   8   5       34.25       41.18     15.61 o
   2   8   5      195.99      156.21     16.54 o
   3   8   5        2.16       -0.92     15.42 o
   2   0   6      692.72      632.00      9.93 o
   4   0   6      509.68      502.96     17.10 o
   6   0   6      481.10      466.29     25.22 o
   1   1   6    12006.05    11965.04     26.93 o
   2   1   6      342.21      330.45      6.11 o
   3   1   6     1031.48     1031.25     35.30 o
   4   1   6      220.99      189.81     10.44 o
   5   1   6      933.45      871.63     31.81 o
   6   1   6      110.61      103.52     15.72 o
   7   1   6      122.35      171.24     26.53 o
   0   2   6     1007.01     1052.50     29.87 o
   1   2   6     2442.86     2530.18     40.69 o
   2   2   6       71.25       69.16      4.66 o
   3   2   6       60.60       63.80      8.73 o
   4   2   6      112.89      123.94     10.37 o
   5   2   6      166.52      133.30     12.38 o
   6   2   6      143.84      127.00     25.19 o
   7   2   6       41.04       45.46     26.65 o
   0   3   6     8770.44     8605.73     16.09 o
   1   3   6      152.16      157.12      5.17 o
   2   3   6      715.96      712.30     15.65 o
   3   3   6       12.95       12.04      6.74 o
   4   3   6      606.40      618.26     22.31 o
   5   3   6       32.59       35.49     22.04 o
   6   3   6      287.64      297.86     26.87 o
   0   4   6        4.39        2.26      4.24 o
   1   4   6     1442.96     1351.76     65.73 o
   2   4   6      306.03      306.80      8.31 o
   3   4   6       54.98       86.55     13.91 o
   4   4   6       67.89       71.22     18.78 o
   5   4   6      104.93      121.42     23.09 o
   6   4   6       29.56       23.36     24.78 o
   0   5   6     1283.11     1247.16     15.87 o
   1   5   6     1193.16     1192.24     10.80 o
   2   5   6       55.29       59.22      7.64 o
   3   5   6      288.58      318.81     12.97 o
   4   5   6      122.39      136.26     11.18 o
   5   5   6       95.95      118.09     23.71 o
   6   5   6       41.32       32.86     26.24 o
   0   6   6       81.45      108.21     11.81 o
   1   6   6       92.65       86.26      8.18 o
   2   6   6      245.37      253.44      9.60 o
   3   6   6       16.78       14.26      9.30 o
   4   6   6      127.34      144.01     12.07 o
   5   6   6       21.98       29.26     23.36 o
   0   7   6       32.46       24.13     12.42 o
   1   7   6      416.05      417.43     11.04 o
   2   7   6       18.79       23.59      8.98 o
   3   7   6      215.77      204.22     15.01 o
   4   7   6        3.24        4.54     15.22 o
   5   7   6       59.57       49.22     21.59 o
   2   8   6       51.76       55.07     15.29 o
   3   8   6        7.08        7.47     15.09 o
   2   0   7     8693.97     8139.85     27.20 o
   4   0   7     1061.65     1100.68     21.20 o
   6   0   7        9.69       55.78     22.63 o
   1   1   7     6464.69     6758.08     21.05 o
   2   1   7     2420.26     2266.51     10.92 o
   3   1   7     2949.76     2815.07     67.45 o
   4   1   7      317.49      278.61     11.86 o
   5   1   7      319.79      359.84     14.20 o
   6   1   7        0.75        7.47     15.38 o
   7   1   7       91.94       84.56     17.96 o
   1   2   7     1714.28     1646.66      7.56 o
   2   2   7     1677.43     1581.98     17.19 o
   3   2   7     1529.02     1440.69    109.99 o
   4   2   7      278.52      265.72     11.21 o
   5   2   7      132.86      135.68     13.22 o
   6   2   7        1.26       -0.17     23.90 o
   7   2   7       23.98       14.67     26.48 o
   1   3   7      894.49      987.54     23.85 o
   2   3   7     5953.82     5798.13     48.65 o
   3   3   7      424.90      399.96     12.53 o
   4   3   7      894.17      891.25     23.03 o
   5   3   7       74.24       49.85     20.36 o
   6   3   7        1.68       36.21     25.86 o
   1   4   7      854.16      804.15     34.08 o
   2   4   7      450.17      447.14     17.36 o
   3   4   7      768.09      727.92     11.35 o
   4   4   7      109.87      101.43     18.77 o
   5   4   7       67.45       55.67     22.82 o
   6   4   7       21.42       30.31     25.07 o
   1   5   7        5.69       13.36      5.17 o
   2   5   7     1052.50     1014.19     42.76 o
   3   5   7       18.49       27.53      9.18 o
   4   5   7      162.40      144.44     20.48 o
   5   5   7       11.83       14.38     22.60 o
   6   5   7        0.00        8.94     25.77 o
   1   6   7       52.01       34.76      7.76 o
   2   6   7      669.38      652.07     15.49 o
   3   6   7       41.79       28.32      7.92 o
   4   6   7      145.75      140.06     16.60 o
   5   6   7        0.69       10.99     22.64 o
   1   7   7        2.87       14.12      8.82 o
   2   7   7       34.58       47.99     12.84 o
   3   7   7       27.64       41.39     13.53 o
   4   7   7        2.32        8.73     15.17 o
   6   0   8      139.86      125.29     21.53 o
   1   1   8     5689.76     5631.57     19.58 o
   2   1   8      318.81      316.02      5.86 o
   3   1   8       91.63      111.05      7.68 o
   4   1   8      351.60      333.24     21.91 o
   5   1   8      741.38      706.18     15.95 o
   6   1   8      109.88       95.62     14.88 o
   7   1   8       98.38      100.59     18.14 o
   1   2   8     1635.54     1576.71     22.71 o
   2   2   8      227.82      224.72      5.78 o
   3   2   8      200.06      199.21      7.89 o
   4   2   8      299.85      282.60     11.07 o
   5   2   8      240.49      220.94     14.45 o
   6   2   8       48.88       43.76     24.42 o
   7   2   8       55.10       53.59     26.64 o
   0   3   8     9095.88     9228.07     65.94 o
   1   3   8      283.12      326.14      7.38 o
   2   3   8      595.21      588.67      5.78 o
   3   3   8      240.73      233.40      8.01 o
   4   3   8      981.23      988.33     23.64 o
   5   3   8       13.91       27.17     20.90 o
   6   3   8      298.11      300.76     26.82 o
   0   4   8      597.87      626.67      6.52 o
   1   4   8      939.56      900.30     32.19 o
   2   4   8       25.31       25.34      6.40 o
   3   4   8      107.32      139.89      8.93 o
   4   4   8        3.18        5.13     18.47 o
   5   4   8      135.46      130.59     23.29 o
   6   4   8        2.20        9.22     26.05 o
   0   5   8     1076.29     1119.54     15.13 o
   1   5   8       67.32       73.20      5.51 o
   2   5   8       43.19       47.68      6.29 o
   3   5   8      344.16      343.73     10.76 o
   4   5   8      187.78      192.06     21.10 o
   5   5   8       97.43      101.88     24.07 o
   0   6   8      826.46      857.88     15.58 o
   1   6   8       32.58       26.86      7.68 o
   2   6   8       11.00       24.55      7.97 o
   3   6   8        1.51        6.33      7.76 o
   4   6   8       15.74       35.99     12.46 o
   5   6   8        8.51        7.02     22.52 o
   0   7   8       65.42       74.98     12.37 o
   1   7   8        8.67       21.47     12.32 o
   2   7   8       15.02       15.25     12.11 o
   3   7   8      145.86      114.51     14.00 o
   4   7   8        6.87        8.82     14.98 o
   2   0   9     5055.46     4947.14     22.34 o
   4   0   9     1234.85     1207.94     20.57 o
   6   0   9       23.11       28.12     21.98 o
   1   1   9     1653.37     1767.68     12.52 o
   2   1   9     1252.45     1170.46     36.76 o
   3   1   9     4854.37     4648.48     28.29 o
   4   1   9      171.76      166.57     11.82 o
   5   1   9      210.64      272.96     14.41 o
   6   1   9       15.81       20.19     14.71 o
   7   1   9       63.52       71.27     18.16 o
   1   2   9      510.14      515.59      4.90 o
   2   2   9     1424.15     1338.63      9.30 o
   3   2   9     3060.23     2807.82     25.21 o
   4   2   9      205.50      202.75     11.37 o
   5   2   9       25.59       48.86     12.97 o
   6   2   9       17.25        5.94     22.91 o
   7   2   9       56.98       61.82     27.97 o
   1   3   9       16.87       19.83      3.11 o
   2   3   9     2931.76     2855.99     27.66 o
   3   3   9      292.50      298.89     10.27 o
   5   3   9        7.05       19.36     21.07 o
   6   3   9       57.32       89.19     25.86 o
   1   4   9      420.53      434.89     12.10 o
   2   4   9       58.46       54.98      6.28 o
   3   4   9     1787.17     1749.70     14.58 o
   4   4   9      271.81      276.41     19.90 o
   5   4   9        3.20       22.95     21.05 o
   6   4   9        7.76       11.14     25.27 o
   1   5   9      363.42      409.72      7.35 o
   2   5   9      408.93      423.77      8.00 o
   3   5   9      768.77      810.12     12.61 o
   4   5   9       82.70       71.73     18.81 o
   5   5   9       18.46        8.58     22.57 o
   1   6   9       77.77       68.50      7.51 o
   2   6   9      144.47      138.93      8.28 o
   3   6   9      113.36      111.06     10.43 o
   5   6   9        1.76        5.55     22.46 o
   2   7   9       16.03       16.63     12.04 o
   3   7   9      361.01      323.82     15.60 o
   4   7   9       12.63        6.51     15.02 o
   4   0  10     1148.50     1082.56     20.32 o
   6   0  10      317.54      323.26     24.27 o
   1   1  10     6528.41     6909.99     23.33 o
   2   1  10      365.11      356.85      6.55 o
   3   1  10       27.06       75.56      9.39 o
   4   1  10       61.19       53.80      9.70 o
   5   1  10     1982.40     1858.27     52.49 o
   6   1  10      129.86      108.48     15.34 o
   7   1  10       17.57       26.96     17.88 o
   0   2  10     1695.04     1737.83      7.67 o
   1   2  10     2591.01     2718.67     72.98 o
   2   2  10      684.87      656.68      9.59 o
   3   2  10      172.55      194.40      7.86 o
   4   2  10      354.31      344.41     16.07 o
   5   2  10      539.49      526.30     32.16 o
   6   2  10       68.21       48.54     23.16 o
   0   3  10     1915.89     1816.98     28.59 o
   1   3  10      219.50      218.28      3.85 o
   2   3  10      738.32      721.69      6.31 o
   3   3  10      105.16      109.00      7.29 o
   4   3  10      157.57      195.57     18.26 o
   5   3  10      163.92      180.69     21.76 o
   6   3  10      382.58      346.27     26.45 o
   0   4  10     1974.44     2058.02     42.54 o
   1   4  10     1152.80     1125.63     12.18 o
   2   4  10       17.37       23.88      6.11 o
   3   4  10      207.04      261.44     17.01 o
   4   4  10       13.11       13.00     18.48 o
   5   4  10      338.88      362.53     23.77 o
   6   4  10       29.85       43.50     25.19 o
   1   5  10      219.13      239.59      9.08 o
   2   5  10       76.64       72.96      6.08 o
   3   5  10      359.94      379.12     10.93 o
   4   5  10       48.10       70.32     19.61 o
   5   5  10       52.32       53.12     23.28 o
   0   6  10     1505.64     1477.18     17.99 o
   1   6  10       21.84       10.48      7.05 o
   2   6  10       92.19      103.96     12.14 o
   3   6  10       78.16       92.13     10.20 o
   4   6  10       42.81       59.20     20.77 o
   5   6  10       22.59       31.97     23.17 o
   4   0  11     3122.04     3010.16     26.83 o
   6   0  11       36.88       88.37     21.83 o
   2   1  11      598.21      553.25      7.22 o
   3   1  11     3787.11     3645.87     21.67 o
   4   1  11      479.01      415.87     11.33 o
   5   1  11      228.60      299.18     14.44 o
   6   1  11       39.58       40.11     14.73 o
   7   1  11      107.49       84.91     18.73 o
   2   2  11     1537.48     1540.05     24.21 o
   3   2  11     2448.97     2305.07     14.35 o
   4   2  11     1426.59     1333.35     19.16 o
   5   2  11      196.44      203.08     13.80 o
   6   2  11       16.38       14.19     22.97 o
   1   3  11      239.02      248.15      3.72 o
   2   3  11     1675.86     1675.18     30.79 o
   3   3  11       24.97       28.63      6.95 o
   5   3  11       84.63       81.46     21.49 o
   6   3  11      127.16      111.99     23.71 o
   1   4  11      170.90      176.27      3.63 o
   2   4  11       52.17       48.69      6.22 o
   4   4  11      147.93      144.06     19.70 o
   5   4  11      135.12      199.22     23.32 o
   6   4  11        4.62       16.46     25.96 o
   1   5  11       65.48       66.27      5.18 o
   2   5  11      328.45      309.21     11.65 o
   3   5  11      493.51      509.94     11.34 o
   4   5  11      291.12      274.36     21.40 o
   5   5  11        8.44        5.82     22.26 o
   1   6  11        0.11       -5.46     10.13 o
   2   6  11      176.95      198.28     11.99 o
   3   6  11       77.69       65.73     10.01 o
   4   6  11       10.96        4.55     20.57 o
   5   6  11        7.17        9.78     23.99 o
   4   0  12     2526.90     2460.28     25.89 o
   6   0  12      182.16      199.05     23.01 o
   2   1  12       14.61        6.83      5.31 o
   3   1  12      216.21      249.84      8.20 o
   4   1  12      261.50      235.92     10.72 o
   5   1  12      210.46      224.65     14.32 o
   6   1  12        8.24       10.80     15.05 o
   7   1  12       32.01       34.24     17.64 o
   0   2  12     2800.03     2550.96      7.45 o
   2   2  12      281.37      316.50      6.75 o
   3   2  12      250.40      267.81      8.60 o
   4   2  12     1141.27     1091.44     34.09 o
   5   2  12      714.38      646.14     18.01 o
   6   2  12       59.06       39.67     22.53 o
   0   3  12     5478.54     5541.56     44.29 o
   1   3  12      268.38      284.85      6.90 o
   2   3  12       86.68       87.35     10.95 o
   3   3  12      147.08      138.28      7.68 o
   5   3  12        8.62       12.96     21.10 o
   6   3  12       23.89       29.00     24.10 o
   0   4  12      211.61      206.58      5.00 o
   1   4  12     2899.81     2719.55     55.18 o
   2   4  12      141.61      147.31      6.63 o
   3   4  12      282.94      298.48     18.65 o
   4   4  12       78.04       89.89     18.77 o
   5   4  12      419.45      417.59     24.18 o
   6   4  12       82.96       72.39     24.37 o
   0   5  12     1002.75      911.85     12.89 o
   1   5  12      627.33      625.35     11.12 o
   2   5  12       16.66       18.54      5.42 o
   3   5  12       65.41       66.58      8.89 o
   4   5  12      253.71      248.28     20.18 o
   5   5  12       44.27       52.69     21.10 o
   2   6  12      153.89      145.72     11.25 o
   3   6  12       73.34       66.36     10.09 o
   4   6  12        7.26       14.26     19.38 o
   5   6  12       21.39        5.86     23.13 o
   2   0  13     9616.11     9239.17     31.98 o
   4   0  13     1970.96     2009.05     24.37 o
   6   0  13        6.81       52.63     22.54 o
   2   1  13     1736.80     1811.02    106.92 o
   3   1  13     3129.15     3037.93     16.65 o
   4   1  13      248.89      235.00     10.94 o
   5   1  13     1255.91     1216.48     18.10 o
   6   1  13       44.57       40.79     15.55 o
   7   1  13       23.02        5.76     16.73 o
   1   2  13     2992.45     3022.06     18.07 o
   3   2  13     1942.42     1881.84     24.75 o
   4   2  13      657.73      642.94     12.72 o
   5   2  13       19.68       77.42     13.57 o
   6   2  13        2.73       13.79     23.27 o
   1   3  13     1031.26     1097.90     17.91 o
   2   3  13     4056.55     4019.86     25.54 o
   3   3  13      208.76      199.83     16.42 o
   5   3  13      261.16      259.65     23.22 o
   6   3  13      137.79      116.86     24.93 o
   1   4  13     1303.67     1370.71     18.61 o
   2   4  13       38.92       48.56      6.31 o
   3   4  13     1383.13     1359.91     22.41 o
   4   4  13        8.92       14.32     18.07 o
   5   4  13       24.29       73.99     22.69 o
   6   4  13       47.41       34.47     23.15 o
   1   5  13       87.71       98.52      6.75 o
   2   5  13      972.95      965.83     11.17 o
   3   5  13       75.60       72.88     15.79 o
   4   5  13      114.81      120.02     19.72 o
   5   5  13       23.09       24.45     21.92 o
   3   6  13      171.79      156.13     17.54 o
   4   6  13       86.62       88.28     18.71 o
   5   6  13        9.19        9.44     23.18 o
   2   0  14    11559.79    12095.69     37.90 o
   4   0  14      101.96      154.60     15.85 o
   6   0  14      773.79      750.51     26.83 o
   2   1  14      227.85      253.20      6.89 o
   3   1  14      160.71      193.64      8.40 o
   4   1  14       58.42       64.34     10.15 o
   5   1  14      590.94      613.51     25.59 o
   6   1  14       23.71       23.37     15.15 o
   7   1  14       25.91        6.79     17.35 o
   1   2  14     2823.32     2717.59     18.25 o
   2   2  14     3908.04     4139.21     25.02 o
   3   2  14       20.68       47.46      7.95 o
   4   2  14       34.46       37.38     10.24 o
   5   2  14      300.23      339.23     14.18 o
   6   2  14      265.48      243.06     25.01 o
   0   3  14     5528.81     5429.19     16.08 o
   1   3  14       10.55       12.60      2.85 o
   3   3  14       12.52       12.92      7.41 o
   5   3  14      311.73      288.13     21.58 o
   6   3  14       42.86       46.06     24.30 o
   0   4  14      415.48      431.10      6.06 o
   1   4  14     1271.99     1083.87     12.51 o
   2   4  14       21.24       25.31      6.04 o
   3   4  14        1.39       38.29     15.53 o
   4   4  14      216.67      228.69     20.45 o
   5   4  14      202.96      241.43     23.98 o
   6   4  14       13.50       17.38     24.10 o
   1   5  14      395.20      411.63     12.03 o
   2   5  14       24.90       31.55      7.32 o
   3   5  14       19.70       29.65     16.78 o
   4   5  14       21.04       22.89     19.71 o
   5   5  14       51.29       45.62     22.67 o
   3   6  14       12.23       18.33     16.78 o
   4   6  14      113.55      105.43     20.26 o
   5   6  14        9.02        0.00     22.96 o
   2   0  15    10558.93    11106.97     38.26 o
   6   0  15      492.75      497.60     23.72 o
   2   1  15     1066.17     1034.26     14.63 o
   3   1  15     1795.50     1681.56     13.45 o
   4   1  15      203.63      182.47     10.87 o
   5   1  15      623.37      674.05     15.89 o
   6   1  15       38.03       33.56     14.56 o
   7   1  15       43.82       21.92     24.13 o
   1   2  15     1145.60     1166.96     13.63 o
   2   2  15     3329.61     3478.85     23.59 o
   3   2  15     1791.18     1785.68     14.56 o
   4   2  15      746.75      765.41     16.02 o
   5   2  15      218.14      231.07     13.77 o
   6   2  15      211.59      205.79     25.51 o
   1   3  15     1233.03     1279.85     28.05 o
   2   3  15     2750.05     2675.10     21.78 o
   3   3  15       92.86       99.15      8.48 o
   4   3  15      465.65      487.06     20.80 o
   5   3  15       84.15       96.07     21.87 o
   6   3  15      157.68      153.05     25.05 o
   1   4  15      512.02      490.02     10.04 o
   2   4  15       35.76       45.91     12.10 o
   4   4  15       46.74       49.31     18.66 o
   5   4  15      146.86      147.93     22.87 o
   6   4  15        5.28       -2.14     23.91 o
   1   5  15       87.15       98.28     10.54 o
   2   5  15      673.57      661.80     16.23 o
   3   5  15       67.66       78.36     16.32 o
   4   5  15       48.41       39.84     19.07 o
   5   5  15       20.50       23.08     21.51 o
   3   6  15      154.35      148.14     18.14 o
   4   6  15       72.59       73.89     20.17 o
   5   6  15        5.92        3.05     22.11 o
   2   0  16      309.29      320.50     11.43 o
   6   0  16      384.79      401.04     24.21 o
   2   1  16      422.59      442.03     11.69 o
   3   1  16      277.15      324.12     11.86 o
   4   1  16      105.58       99.35     15.90 o
   5   1  16     1252.25     1195.97     25.29 o
   6   1  16       37.67       34.43     15.00 o
   1   2  16     3009.18     2973.94     19.55 o
   2   2  16       25.64       27.28     10.57 o
   3   2  16       68.73       96.03      8.77 o
   4   2  16     1580.68     1591.83     16.10 o
   5   2  16      237.14      241.48     13.51 o
   6   2  16      164.77      156.01     24.49 o
   0   3  16     2338.33     2305.49      9.69 o
   1   3  16      144.17      160.36      5.07 o
   2   3  16      807.75      780.54     14.56 o
   3   3  16      101.06       99.63      8.59 o
   5   3  16      192.10      194.92     23.11 o
   6   3  16       93.99      106.38     25.37 o
   0   4  16      508.53      554.26     10.34 o
   1   4  16     1335.94     1354.38     16.03 o
   2   4  16       80.62       94.39     11.90 o
   3   4  16       59.06       70.84     15.45 o
   4   4  16       87.84       86.84     20.12 o
   5   4  16      149.91      179.20     22.95 o
   1   5  16      237.64      239.68     11.63 o
   2   5  16       84.50       79.92     12.20 o
   3   5  16        9.64       26.76     16.51 o
   4   5  16      137.54      141.23     18.87 o
   5   5  16       39.53       26.74     21.64 o
   3   6  16       44.51       58.46     17.32 o
   4   6  16       55.03       68.59     20.22 o
   5   6  16       26.78       17.57     21.92 o
   2   0  17     1905.23     1820.67     17.80 o
   4   0  17     3290.09     3329.44     30.15 o
   6   0  17        7.16       49.48     23.07 o
   2   1  17      377.19      337.68     11.49 o
   3   1  17     1286.98     1341.58     15.62 o
   4   1  17      251.31      250.23     11.29 o
   5   1  17      129.43      219.42     13.83 o
   6   1  17        1.07        2.46     15.20 o
   2   2  17      420.19      457.90     13.55 o
   3   2  17     2057.92     2059.45     15.21 o
   4   2  17     1125.51     1173.51     16.35 o
   5   2  17       19.12       37.64     12.52 o
   6   2  17        2.22       10.64     22.82 o
   1   3  17       55.94       57.83      9.26 o
   2   3  17      872.37      878.67     16.21 o
   3   3  17       12.90       15.94      8.27 o
   5   3  17       59.29       42.91     21.22 o
   6   3  17        2.29       11.00     24.48 o
   1   4  17      115.79      130.84     10.32 o
   2   4  17      101.58      111.22     12.77 o
   3   4  17     1146.61     1174.58     21.49 o
   4   4  17       17.00       28.55     18.34 o
   5   4  17        5.52       19.57     20.18 o
   1   5  17      188.21      185.96     11.28 o
   3   5  17      249.33      263.73     17.46 o
   4   5  17      105.93      102.39     19.74 o
   5   5  17        9.04       11.42     22.57 o
   3   6  17       53.24       41.01     15.72 o
   4   6  17       35.46       33.18     20.15 o
   4   0  18      241.63      317.92     17.11 o
   6   0  18      351.09      318.35     24.24 o
   2   1  18      184.63      179.51     10.68 o
   3   1  18      676.38      649.55     14.03 o
   4   1  18      180.27      167.15     11.03 o
   5   1  18     1545.45     1523.98     20.74 o
   6   1  18      155.04      166.02     16.31 o
   2   2  18      195.38      186.65     11.96 o
   3   2  18      521.88      586.74     14.53 o
   4   2  18       99.54      123.86     10.70 o
   5   2  18      567.24      534.54     15.07 o
   6   2  18      122.34       93.44     22.95 o
   1   3  18      273.95      294.68     10.51 o
   2   3  18      419.76      427.63     13.95 o
   3   3  18      287.51      266.78      9.73 o
   4   3  18      579.72      588.90     20.87 o
   5   3  18      159.12      164.59     23.56 o
   6   3  18      482.19      470.34     28.19 o
   0   4  18      737.41      741.40     11.94 o
   1   4  18      775.35      766.38     13.95 o
   2   4  18       13.12        8.83     11.87 o
   3   4  18      520.32      581.85     19.07 o
   4   4  18        8.30       13.04     18.02 o
   5   4  18      412.65      420.71     24.35 o
   1   5  18      144.52      161.12     11.11 o
   2   5  18       60.79       56.15     13.13 o
   3   5  18       71.96       86.87     16.78 o
   4   5  18      204.96      198.81     21.03 o
   5   5  18       23.86       32.69     22.90 o
   3   6  18       89.35      103.89     17.95 o
   4   6  18        1.24       12.88     19.76 o
   4   0  19       47.85       58.77     14.90 o
   6   0  19      173.61      160.55     24.62 o
   2   1  19      538.63      499.05     13.19 o
   3   1  19     2498.62     2544.91     17.11 o
   4   1  19       82.07       88.32     10.74 o
   5   1  19       96.69      199.18     13.73 o
   6   1  19        6.43       20.44     15.90 o
   2   2  19      717.31      737.57     15.02 o
   3   2  19     1864.16     1790.95     25.35 o
   4   2  19       58.51       54.15     10.60 o
   5   2  19       35.93       60.19     13.14 o
   6   2  19       64.64       46.36     23.92 o
   1   3  19       68.03       69.76      9.68 o
   3   3  19      117.23      110.51      9.02 o
   4   3  19      207.47      242.15     18.77 o
   5   3  19        1.70       11.85     20.98 o
   6   3  19       32.36       70.43     25.73 o
   1   4  19      725.31      779.13     14.63 o
   2   4  19       88.34       90.64     12.26 o
   3   4  19     1016.86     1014.71     21.31 o
   4   4  19      198.73      199.16     19.55 o
   5   4  19       11.07       34.14     22.85 o
   1   5  19      157.20      163.50     11.47 o
   2   5  19      174.05      151.94     14.17 o
   4   5  19       39.40       41.91     19.49 o
   5   5  19       27.02       24.32     22.40 o
   3   6  19       16.16        7.59     16.75 o
   4   6  19       89.33       78.91     20.42 o
   6   0  20      252.21      258.31     23.74 o
   2   1  20      167.48      188.00     12.52 o
   3   1  20      138.81      193.35     10.03 o
   4   1  20       96.50       87.63     10.72 o
   5   1  20      804.30      833.34     16.67 o
   6   1  20       55.66       65.03     15.71 o
   2   2  20       18.56       23.28     11.78 o
   3   2  20       55.52       90.15      9.01 o
   4   2  20      321.88      291.52     11.72 o
   5   2  20      141.02      123.33     13.24 o
   6   2  20       95.84       86.45     23.98 o
   1   3  20      335.32      362.28     12.02 o
   3   3  20       90.96       90.71      9.20 o
   4   3  20      259.24      245.34     20.72 o
   5   3  20       27.35       11.60     20.67 o
   6   3  20      163.60      154.26     24.34 o
   0   4  20       70.33       82.88      9.00 o
   2   4  20       13.25       17.95     12.23 o
   3   4  20       22.96       40.82     15.88 o
   4   4  20       13.20       20.01     17.49 o
   5   4  20       68.58       61.08     22.31 o
   1   5  20       39.86       48.20     10.67 o
   2   5  20      143.45      138.13     14.52 o
   3   5  20       76.68       63.50     15.43 o
   4   5  20       49.85       67.26     21.12 o
   5   5  20       86.88       96.72     22.71 o
   3   6  20        7.15       12.99     17.61 o
   4   6  20       85.96       82.02     20.28 o
   4   0  21      306.92      347.95     16.96 o
   6   0  21       28.98       66.23     21.93 o
   2   1  21      606.68      579.74     14.30 o
   3   1  21     2302.73     2301.09     17.12 o
   4   1  21      214.98      206.99     11.09 o
   5   1  21       66.20      140.30     13.83 o
   6   1  21       32.21       32.03     15.56 o
   2   2  21      703.19      713.50     15.89 o
   3   2  21      430.29      420.03     16.96 o
   4   2  21       56.34       88.35     22.21 o
   5   2  21       49.73       46.47     12.85 o
   6   2  21       10.16       19.03     23.70 o
   1   3  21      199.46      221.66     11.82 o
   2   3  21     1561.42     1580.75     20.57 o
   3   3  21      246.71      228.22      9.94 o
   4   3  21      556.12      577.19     13.65 o
   5   3  21        9.62        0.02     21.17 o
   1   4  21      346.84      367.52     13.47 o
   2   4  21      392.87      391.58     14.57 o
   4   4  21       28.24       28.48     17.40 o
   5   4  21       22.25       27.44     22.88 o
   1   5  21       15.02       22.02     10.81 o
   2   5  21      265.31      245.26     15.11 o
   3   5  21       75.04       83.38     16.17 o
   4   5  21       84.17       52.53     19.77 o
   5   5  21        9.77       18.62     20.95 o
   3   6  21        1.81        2.61     17.72 o
   4   6  21       41.64       26.13     18.52 o
   4   0  22      403.31      419.49     17.69 o
   6   0  22      232.04      226.20     23.12 o
   2   1  22       79.42       70.82     12.45 o
   3   1  22      171.75      200.12     10.55 o
   4   1  22      156.02      157.45     11.59 o
   5   1  22      458.79      452.53     15.26 o
   6   1  22       47.00       48.10     15.48 o
   2   2  22      168.54      156.27     12.58 o
   3   2  22      343.53      324.31     16.91 o
   4   2  22      106.84      114.92     11.43 o
   5   2  22      202.94      192.37     13.95 o
   6   2  22       59.93       54.77     24.86 o
   1   3  22       35.51       30.80     10.69 o
   2   3  22      195.30      228.80     15.04 o
   3   3  22       25.06       21.38      9.33 o
   4   3  22      432.46      447.65     13.07 o
   5   3  22       54.96       58.60     21.17 o
   0   4  22       49.44       37.25      9.70 o
   1   4  22      673.25      706.14     15.38 o
   2   4  22      154.45      152.69     13.02 o
   3   4  22      229.22      228.07     16.76 o
   4   4  22       18.62       18.62     17.87 o
   5   4  22      144.68      151.39     24.38 o
   1   5  22      492.14      501.95     14.15 o
   2   5  22       35.73       47.31     13.35 o
   3   5  22       41.22       46.88     16.07 o
   4   5  22       78.73       53.36     19.27 o
   5   5  22        9.22        5.05     22.28 o
   3   6  22       12.65        2.94     16.43 o
   4   6  22       35.70       32.27     19.72 o
   4   0  23      582.40      616.63     18.75 o
   6   0  23       48.36       71.51     22.40 o
   2   1  23      463.02      461.45     15.09 o
   3   1  23     1754.58     1671.89     21.76 o
   4   1  23      150.01      143.70     11.82 o
   5   1  23       92.98      112.14     13.83 o
   6   1  23       25.26       18.97     15.23 o
   2   2  23      464.11      481.36     15.04 o
   3   2  23      632.40      623.08     24.06 o
   4   2  23      148.35      149.27     11.77 o
   5   2  23       72.80       94.50     15.37 o
   6   2  23       27.50       32.35     24.60 o
   1   3  23       17.91       16.83     10.94 o
   2   3  23     1230.41     1409.47     21.74 o
   3   3  23       77.11       72.40      9.97 o
   4   3  23      351.44      377.84     13.09 o
   5   3  23       24.52       22.65     20.33 o
   1   4  23      245.06      274.58     13.16 o
   2   4  23      359.93      376.76     15.79 o
   3   4  23      355.05      363.80     18.08 o
   4   4  23        9.85        8.95     18.37 o
   5   4  23       53.54       66.55     22.35 o
   1   5  23      198.69      209.89     13.24 o
   2   5  23      209.81      221.05     15.28 o
   3   5  23      155.88      162.09     16.91 o
   4   5  23       37.78       39.55     19.10 o
   3   6  23       15.97        6.07     16.92 o
   4   6  23       20.19       34.72     21.25 o
   4   0  24      584.45      615.75     20.48 o
   6   0  24      211.80      234.87     23.18 o
   2   1  24      265.83      268.97     13.85 o
   3   1  24      117.99      139.65     10.87 o
   4   1  24      106.62      102.12     11.53 o
   5   1  24      324.86      304.27     14.73 o
   6   1  24       27.34       23.06     15.37 o
   2   2  24      331.45      354.83     14.86 o
   3   2  24       61.24       72.27     10.45 o
   4   2  24      183.72      194.89     12.21 o
   5   2  24      238.16      232.46     14.15 o
   1   3  24      237.59      246.48     12.85 o
   2   3  24      680.20      735.61     18.04 o
   3   3  24       11.23        8.34      9.57 o
   4   3  24      323.52      344.73     13.08 o
   5   3  24       31.44       35.54     20.02 o
   1   4  24      780.87      796.49     16.53 o
   2   4  24       77.18       97.42     14.32 o
   3   4  24       42.48       59.81     16.53 o
   4   4  24        5.54        9.15     17.90 o
   5   4  24      154.33      162.84     22.57 o
   1   5  24       11.55       21.70     12.23 o
   2   5  24      119.69      113.93     14.15 o
   3   5  24       15.34       18.35     16.05 o
   4   5  24       99.29      105.55     19.88 o
   3   6  24        3.80       -6.90     17.12 o
   4   6  24       36.49       35.74     20.97 o
   4   0  25      861.87      965.86     22.54 o
   6   0  25      119.43      138.71     22.74 o
   2   1  25      436.32      420.45     15.06 o
   3   1  25     1180.37     1202.86     23.99 o
   4   1  25      189.60      192.23     12.27 o
   5   1  25       92.77      102.06     14.02 o
   6   1  25        2.58        0.94     14.90 o
   2   2  25      610.10      610.66     16.63 o
   3   2  25      809.47      804.36     13.75 o
   4   2  25      219.47      236.51     12.57 o
   5   2  25       36.08       50.31     13.70 o
   1   3  25       46.98       42.55     11.89 o
   2   3  25     1181.20     1261.00     20.92 o
   3   3  25       15.56       17.97      9.75 o
   4   3  25      496.51      506.14     13.74 o
   5   3  25        6.39        8.67     20.06 o
   2   4  25       73.43       82.97     14.14 o
   3   4  25      472.39      483.98     18.55 o
   4   4  25       34.89       32.49     18.73 o
   5   4  25       22.92       28.29     22.00 o
   1   5  25      449.40      451.84     15.07 o
   2   5  25      261.79      265.40     15.56 o
   3   5  25      198.86      188.04     18.12 o
   4   5  25       78.74       76.56     19.25 o
   4   6  25       76.71       78.23     21.29 o
   4   0  26      272.02      311.02     19.22 o
   6   0  26      311.87      340.51     23.27 o
   3   1  26       15.35       45.29     11.07 o
   4   1  26       21.79       24.32     11.56 o
   5   1  26      328.53      348.90     15.44 o
   6   1  26       26.63       20.97     20.64 o
   2   2  26      123.79      143.08     14.84 o
   3   2  26       50.18       66.83     10.71 o
   4   2  26       86.53       94.17     11.81 o
   5   2  26      116.95      128.54     14.12 o
   1   3  26       88.50       89.77     12.53 o
   2   3  26      430.63      439.96     16.93 o
   3   3  26        7.21        2.32     10.07 o
   4   3  26       54.65       68.25     18.30 o
   5   3  26       12.40       18.13     21.03 o
   2   4  26       21.65       29.24     14.19 o
   3   4  26       36.35       51.59     16.22 o
   4   4  26        6.62       15.36     19.11 o
   1   5  26      493.56      525.89     15.80 o
   2   5  26      123.89      122.46     14.73 o
   3   5  26        7.03        8.29     16.76 o
   4   5  26        7.84       12.75     18.81 o
   3   1  27     1156.48     1173.92     15.84 o
   4   1  27       44.81       47.63     11.83 o
   5   1  27      114.42      110.39     13.95 o
   6   1  27       14.18       15.38     21.83 o
   2   2  27      618.56      672.71     18.15 o
   3   2  27      473.24      495.27     22.00 o
   4   2  27      116.22      112.78     12.50 o
   5   2  27       61.70       69.41     13.68 o
   2   3  27      619.45      659.66     18.34 o
   3   3  27       48.70       37.90     10.81 o
   4   3  27      117.39      161.83     20.13 o
   5   3  27       30.88       27.49     20.99 o
   1   4  27      214.42      256.23     14.45 o
   2   4  27       75.87       79.32     14.73 o
   3   4  27      203.97      200.33     17.23 o
   4   4  27       26.18       29.94     19.30 o
   1   5  27      109.09      129.53     13.67 o
   2   5  27       68.03       74.95     14.37 o
   3   5  27      121.96      148.66     18.17 o
   4   5  27       26.97       30.49     18.93 o
   3   1  28       74.11       94.36     11.98 o
   4   1  28       77.01       73.60     14.06 o
   5   1  28      174.98      188.59     14.54 o
   6   1  28       23.29       13.32     21.88 o
   2   2  28      172.25      196.80     16.43 o
   3   2  28        7.09       36.18     11.48 o
   4   2  28      231.18      222.38     13.47 o
   5   2  28      118.99      124.48     14.36 o
   2   3  28      284.77      330.98     16.94 o
   3   3  28        7.37        2.48     10.67 o
   4   3  28      208.16      240.31     20.95 o
   5   3  28       15.06       15.14     21.38 o
   1   4  28      716.22      685.45     17.34 o
   2   4  28        2.40        7.35     14.27 o
   3   4  28       14.78       38.87     16.99 o
   4   4  28       29.47       22.51     19.21 o
   1   5  28       45.59       51.41     13.56 o
   2   5  28      122.64      115.99     15.14 o
   3   5  28        3.92        6.49     16.92 o
   4   5  28       43.30       52.66     19.60 o
   3   1  29      669.15      709.71     14.72 o
   4   1  29       91.57       90.99     13.04 o
   5   1  29       76.73       98.48     14.43 o
   2   2  29      391.94      421.11     17.87 o
   3   2  29      777.88      758.37     19.82 o
   4   2  29      102.53      106.56     13.45 o
   5   2  29       40.04       53.46     14.44 o
   2   3  29      579.84      638.54     19.19 o
   3   3  29       89.31       79.02     11.51 o
   4   3  29      252.38      259.81     20.69 o
   1   4  29      405.33      440.88     16.33 o
   2   4  29      128.01      138.42     15.60 o
   3   4  29      504.35      455.33     19.67 o
   4   4  29       29.18       19.75     19.73 o
   1   5  29       37.78       48.41     14.20 o
   2   5  29       77.24       91.32     15.23 o
   3   5  29       57.13       58.77     17.31 o
   4   5  29       56.73       51.45     19.91 o
   4   0  30      112.12      148.54     19.19 o
   3   1  30       73.04      116.01     12.47 o
   4   1  30       56.26       57.03     13.10 o
   5   1  30      285.90      297.88     15.47 o
   2   2  30       40.73       66.82     16.50 o
   3   2  30       85.68      106.62     12.74 o
   4   2  30       18.66       40.68     13.08 o
   5   2  30      165.99      179.12     15.18 o
   2   3  30       68.45       97.87     16.24 o
   3   3  30       21.74       23.96     11.42 o
   4   3  30      158.30      169.91     19.80 o
   1   4  30      401.78      432.33     16.40 o
   2   4  30       15.25        7.78     15.37 o
   3   4  30       61.32       69.91     17.55 o
   4   4  30       16.98       11.84     19.61 o
   2   5  30       16.46       22.08     14.67 o
   3   5  30        8.73        3.22     17.59 o
   4   0  31      806.67      858.38     23.87 o
   3   1  31     1122.34     1112.46     16.82 o
   4   1  31       66.12       85.99     13.54 o
   5   1  31      109.78      121.52     15.01 o
   3   2  31      452.27      505.00     32.34 o
   4   2  31      301.75      297.50     14.36 o
   5   2  31       12.59       11.99     18.78 o
   3   3  31       90.04       87.28     12.01 o
   4   3  31      171.48      184.78     20.26 o
   1   4  31      197.79      223.45     15.65 o
   2   4  31       20.00       38.38     16.15 o
   3   4  31      274.37      263.68     18.92 o
   4   4  31       16.46       17.57     19.52 o
   3   5  31       21.26       16.77     17.85 o
   4   0  32      375.98      396.18     21.21 o
   3   1  32       95.15      132.89     13.13 o
   4   1  32       43.67       50.21     13.81 o
   5   1  32      334.30      333.93     16.05 o
   2   2  32       53.69       62.33     16.67 o
   3   2  32       79.16       89.20     12.83 o
   4   2  32      127.15      130.79     13.68 o
   5   2  32      113.77      122.40     20.28 o
   2   3  32      100.64      165.54     17.01 o
   3   3  32       23.90       28.46     11.75 o
   4   3  32      127.58      137.06     20.37 o
   2   4  32       64.86       71.97     16.96 o
   3   4  32       56.13       62.11     17.71 o
   2   5  32       19.46       30.44     15.74 o
   3   5  32       13.72       12.42     18.26 o
   4   0  33      443.78      474.88     22.64 o
   3   1  33      717.20      749.51     15.77 o
   4   1  33       41.40       53.85     13.92 o
   5   1  33       14.31       41.08     20.26 o
   2   2  33        5.04       14.27     16.68 o
   3   2  33      551.45      563.59     15.06 o
   4   2  33      158.53      157.57     13.77 o
   5   2  33       53.01       57.36     20.04 o
   2   3  33      510.61      516.06     19.99 o
   3   3  33       62.41       69.11     18.31 o
   4   3  33       96.34       96.82     19.96 o
   1   4  33      169.45      172.98     16.02 o
   2   4  33       42.10       44.48     18.55 o
   3   4  33      389.70      387.16     20.15 o
   2   5  33      126.02      125.11     17.89 o
   3   5  33       41.79       36.97     18.22 o
   4   0  34      118.67      128.71     21.09 o
   3   1  34      104.16      125.73     13.38 o
   4   1  34       42.64       45.62     14.05 o
   2   2  34       72.94       90.45     17.31 o
   3   2  34      116.59      115.83     13.21 o
   4   2  34       26.43       30.28     13.69 o
   3   3  34       23.93       22.32     18.28 o
   4   3  34      130.46      121.39     21.20 o
   1   4  34      407.29      435.58     17.70 o
   2   4  34        1.46       -6.31     18.38 o
   3   4  34       89.07       91.86     17.97 o
   2   5  34       44.84       48.88     17.38 o
   3   5  34       14.33       15.14     18.49 o
   4   0  35      307.51      305.16     22.74 o
   3   1  35      615.35      660.45     16.12 o
   4   1  35       45.21       58.90     14.26 o
   2   2  35      328.54      344.96     19.59 o
   3   2  35      181.49      190.49     13.73 o
   4   2  35       59.35       66.76     14.34 o
   2   3  35      926.48      940.90     22.46 o
   3   3  35       75.39       77.94     19.02 o
   1   4  35       26.43       36.06     15.73 o
   2   4  35        6.07       13.51     18.09 o
   3   4  35      120.74      124.03     19.20 o
   2   5  35      209.76      194.64     18.30 o
   4   0  36      245.36      272.85     23.28 o
   3   1  36       77.43       88.56     13.65 o
   4   1  36       26.11       29.03     14.30 o
   2   2  36       81.08       91.71     18.59 o
   3   2  36        2.01       15.32     13.15 o
   4   2  36       75.98       61.68     19.77 o
   2   3  36       83.98       93.18     17.84 o
   3   3  36       18.16       23.21     18.70 o
   1   4  36      139.71      139.62     17.15 o
   2   4  36       10.56       13.78     18.20 o
   3   4  36        4.47        8.70     18.77 o
   2   5  36       14.59        4.54     17.68 o
   4   0  37      191.66      233.59     23.34 o
   3   1  37      580.06      607.76     29.93 o
   4   1  37       54.23       48.09     21.16 o
   2   2  37      184.62      188.14     19.55 o
   3   2  37      228.01      235.92     14.38 o
   4   2  37       68.02       72.50     20.01 o
   2   3  37      329.44      339.32     19.29 o
   3   3  37        6.79        2.47     18.82 o
   1   4  37       41.89       58.68     16.98 o
   2   4  37        9.99       12.53     19.26 o
   2   5  37       69.98       60.56     18.47 o
   3   1  38       62.00       55.14     13.78 o
   2   2  38       67.35       75.49     19.38 o
   3   2  38       24.60       36.76     13.73 o
   2   3  38      100.65      124.03     18.42 o
   3   3  38       12.68       10.11     18.31 o
   1   4  38      193.59      209.93     18.60 o
   2   4  38        5.51        9.55     18.21 o
   3   1  39      221.73      236.79     14.89 o
   2   2  39      188.87      204.32     20.18 o
   3   2  39      217.91      230.71     15.02 o
   2   3  39      225.46      223.59     19.57 o
   3   3  39        0.75      -15.35     19.12 o
   1   4  39       56.15       51.81     17.84 o
   2   4  39        1.28        0.39     18.89 o
   3   1  40       27.97       26.56     19.92 o
   2   2  40       48.63       45.25     19.68 o
   3   2  40       28.62       29.50     20.21 o
   2   3  40        8.08       12.79     18.16 o
   1   4  40      225.69      241.69     19.58 o
   2   2  41      185.54      215.56     21.19 o
   1   4  41       84.99      111.62     18.97 o
 
